# Supplementary material for: Plasma metabolite biomarkers for multiple system atrophy and progressive supranuclear palsy
Source: PLoS One. 2019 Sep 27;14(9):e0223113. doi: 10.1371/journal.pone.0223113 (PMC6764690; doi:10.1371/journal.pone.0223113)
Supplement: S1 File — Showing sample list, raw data of detected metabolites, clinical parameters, and results of comparative analysis by Steel-Dwass test. (XLSX) [file pone.0223113.s003.xlsx]

## Sheet: Sample　Information
Sample informations
	sample name	Sex	Age (year)	LED (mg)	Disease duration (years)
Control	Control1	M	80	0
	Control2	F	73	0
	Control4	F	53	0
	Control5	M	71	0
	Control6	M	73	0
	Control7	M	66	0
	Control8	F	71	0
	Control10	M	66	0
	Control15	M	52	0
	Control22	F	75	0
	Control23	F	72	0
	Control24	F	56	0
	Control25	F	64	0
	Control26	M	68	0
	Control28	M	66	0
	Control29	M	53	0
	Control30	F	50	0
	Control34	M	79	0
	Control36	F	73	0
	Control37	M	62	0
PSP	PSP1	M	64	750	3
	PSP2	M	81	150	5
	PSP3	M	70	1460	8
	PSP4	F	66	750	2
	PSP5	F	68	700	5
	PSP6	F	72	900	6
	PSP7	M	75	700	4
	PSP8	M	78	0	5
	PSP9	M	87	0	3
	PSP10	M	76	600	9
	PSP11	M	73	600	4
	PSP12	F	74	600	4
	PSP13	M	74	150	1
	PSP14	M	62	800	5
	PSP15	F	69	700	5
	PSP16	M	82	750	6
	PSP17	F	74	600	5
	PSP18	M	72	800	9
	PSP19	F	73	900	8
	PSP20	M	62	450	2
MSA	MSA1	M	61	600	3
	MSA2	M	56	0	4
	MSA3	M	67	0	1
	MSA4	M	54	300	2
	MSA5	F	62	300	5
	MSA6	F	64	500	4
	MSA7	M	58	450	1
	MSA8	F	70	0	5
	MSA9	M	69	450	8
	MSA10	F	53	0	4
	MSA11	M	66	300	2
	MSA12	F	76	600	3
	MSA13	F	68	600	1
	MSA14	F	76	750	2
	MSA15	F	67	200	3
	MSA16	M	70	450	9
LED: levodopa equivalent dose

## Sheet: Raw data
Identified metabolites
ID	Compound name	m/z	MT/RT	Relative Area
				Control																				PSP																				MSA
				Control1	Control2	Control4	Control5	Control6	Control7	Control8	Control10	Control15	Control22	Control23	Control24	Control25	Control26	Control28	Control29	Control30	Control34	Control36	Control37	PSP1	PSP2	PSP3	PSP4	PSP5	PSP6	PSP7	PSP8	PSP9	PSP10	PSP11	PSP12	PSP13	PSP14	PSP15	PSP16	PSP17	PSP18	PSP19	PSP20	MSA1	MSA2	MSA3	MSA4	MSA5	MSA6
P_0084	1,2-Dipalmitoyl-glycero-3-phosphoethanolamine	692.521	16.4377	3.27562e-06	1.54229e-06	N.D.	N.D.	N.D.	N.D.	3.83146e-06	4.34887e-06	2.7728e-06	N.D.	2.82272e-06	N.D.	N.D.	N.D.	3.49602e-06	2.85548e-06	N.D.	N.D.	2.06205e-06	N.D.	2.41086e-06	N.D.	N.D.	N.D.	2.97042e-06	1.86015e-06	N.D.	2.51466e-06	N.D.	N.D.	N.D.	N.D.	2.28465e-06	1.57239e-06	3.70421e-06	2.83435e-06	N.D.	1.3731e-06	3.9544e-06	2.5716e-06	1.49205e-06	3.17616e-06	1.59334e-06	N.D.	N.D.	2.01475e-06
C_0133	1-Methyladenosine	282.121	10.6266	7.4378e-05	N.D.	N.D.	4.46356e-05	6.0979e-05	4.2304e-05	5.04189e-05	3.90725e-05	3.97486e-05	5.31402e-05	4.30619e-05	6.09701e-05	4.81953e-05	N.D.	6.7333e-05	6.14664e-05	N.D.	4.79786e-05	5.10063e-05	6.28752e-05	5.11177e-05	5.59498e-05	4.77131e-05	5.04923e-05	2.89598e-05	6.38567e-05	5.65366e-05	6.2304e-05	4.82125e-05	3.81906e-05	9.08711e-05	6.36831e-05	4.92726e-05	7.07619e-05	5.02005e-05	7.10755e-05	5.1137e-05	5.61258e-05	3.76881e-05	5.77521e-05	4.70036e-05	5.91398e-05	5.41211e-05	4.0705e-05	4.82358e-05	6.11142e-05
C_0086	1-Methylhistidine 3-Methylhistidine	170.093	7.92909	0.0023739	0.00212528	0.00116335	0.00213342	0.00162668	0.00119166	0.00113094	0.00138558	0.00249709	0.000880059	0.0007833	0.00428741	0.00366065	0.00692499	0.0131125	0.00297153	0.000780462	0.00189967	0.0017353	0.00155229	0.00102719	0.00248044	0.00198881	0.00108258	0.00224449	0.00117951	0.00409111	0.00884012	0.00226284	0.00153991	0.00277137	0.000654434	0.00190989	0.0150399	0.00207013	0.0023964	0.00119335	0.00250715	0.000694234	0.00151227	0.00132303	0.00202421	0.00107795	0.00451184	0.0015126	0.000971664
C_0052	1-Methylnicotinamide	137.07	7.77916	0.000146346	7.64228e-05	0.000114403	0.000328604	0.00016899	0.000372119	9.32491e-05	0.000194148	0.000108985	5.66897e-05	0.000115953	4.99365e-05	8.50912e-05	0.000154995	0.000262377	9.88475e-05	N.D.	9.23239e-05	8.41766e-05	N.D.	8.25579e-05	5.15552e-05	N.D.	N.D.	0.000110556	0.000138016	9.66725e-05	0.00014524	N.D.	6.17e-05	7.59976e-05	N.D.	0.000114778	9.31752e-05	8.92224e-05	9.46026e-05	0.000233876	4.50207e-05	0.000211053	0.000108358	0.000113289	9.46028e-05	N.D.	0.000129555	6.11305e-05	N.D.
P_0080	1-Oleoyl-glycero-3-phosphocholine	522.356	12.933	N.D.	N.D.	N.D.	N.D.	N.D.	N.D.	N.D.	N.D.	N.D.	N.D.	N.D.	N.D.	N.D.	N.D.	N.D.	N.D.	N.D.	N.D.	N.D.	N.D.	N.D.	N.D.	N.D.	N.D.	N.D.	N.D.	N.D.	N.D.	N.D.	N.D.	N.D.	N.D.	N.D.	N.D.	N.D.	N.D.	N.D.	N.D.	N.D.	N.D.	N.D.	N.D.	N.D.	N.D.	N.D.	N.D.
P_0079	1-Palmitoyl-glycero-3-phosphocholine	496.364	12.6824	5.68802e-06	1.44074e-05	8.62884e-06	1.15547e-05	1.35435e-05	1.12652e-05	1.47552e-05	9.0904e-06	2.04559e-05	1.15968e-05	1.29039e-05	5.20421e-06	8.3466e-06	5.43448e-06	1.01752e-05	1.78128e-05	5.83729e-06	9.82152e-06	1.3917e-05	6.00388e-06	1.03563e-05	5.85794e-06	8.00783e-06	6.8219e-06	3.46797e-06	8.6807e-06	7.53124e-06	3.795e-06	6.13682e-06	N.D.	4.03328e-06	5.31355e-06	6.70655e-06	N.D.	N.D.	5.40229e-06	7.1339e-06	4.91464e-06	1.18395e-05	1.1592e-05	1.44043e-05	8.21982e-06	8.49001e-06	1.09714e-05	5.99121e-06	1.01333e-05
P_0081	1-Stearoyl-glycero-3-phosphocholine	524.374	13.497	N.D.	N.D.	N.D.	N.D.	N.D.	N.D.	N.D.	N.D.	N.D.	N.D.	N.D.	N.D.	N.D.	N.D.	N.D.	N.D.	N.D.	N.D.	N.D.	N.D.	N.D.	N.D.	N.D.	N.D.	N.D.	N.D.	N.D.	N.D.	N.D.	N.D.	N.D.	N.D.	N.D.	N.D.	N.D.	N.D.	N.D.	N.D.	N.D.	N.D.	N.D.	N.D.	N.D.	N.D.	N.D.	N.D.
P_0019	11β-Hydroxyandrost-4-ene-3,17-dione-1	303.194	8.5735	N.D.	N.D.	3.73865e-06	N.D.	N.D.	N.D.	4.05156e-06	N.D.	5.71001e-06	8.52482e-06	N.D.	N.D.	N.D.	N.D.	N.D.	3.55936e-06	N.D.	3.73678e-06	N.D.	N.D.	N.D.	N.D.	N.D.	N.D.	5.79232e-06	2.60099e-06	N.D.	2.40733e-06	N.D.	3.01758e-06	N.D.	2.96976e-06	N.D.	N.D.	5.7404e-06	N.D.	N.D.	N.D.	N.D.	N.D.	7.44411e-06	N.D.	3.46786e-06	N.D.	N.D.	N.D.
P_0020	11β-Hydroxyandrost-4-ene-3,17-dione-2	303.195	8.70866	6.11192e-06	1.3285e-06	1.11315e-05	6.89957e-06	1.43124e-05	9.17908e-06	1.93855e-05	7.26788e-06	2.13004e-05	2.03136e-05	1.73548e-05	4.28369e-06	6.18664e-06	1.44182e-05	8.90038e-06	1.06141e-05	5.537e-06	3.13598e-05	8.16804e-06	1.36743e-05	4.86177e-06	1.17081e-05	1.34864e-05	1.24986e-05	1.83572e-05	6.53871e-06	9.56585e-06	1.13007e-05	7.99819e-06	1.12223e-05	1.69171e-05	1.9187e-05	1.23592e-05	1.05182e-05	1.381e-05	7.3856e-06	9.54662e-06	8.71879e-06	6.5564e-06	1.12438e-05	1.60496e-05	5.31954e-06	1.01302e-05	7.77207e-06	9.09066e-06	7.92299e-06
P_0021	11β-Hydroxyandrost-4-ene-3,17-dione-3	303.196	8.32143	N.D.	N.D.	N.D.	N.D.	2.94622e-06	N.D.	4.41025e-06	2.98568e-06	N.D.	2.91073e-06	4.19984e-06	N.D.	N.D.	N.D.	N.D.	N.D.	N.D.	5.62436e-06	4.00023e-06	4.52656e-06	N.D.	N.D.	N.D.	N.D.	3.1338e-06	N.D.	N.D.	N.D.	N.D.	N.D.	N.D.	4.52743e-06	N.D.	N.D.	4.28276e-06	N.D.	N.D.	N.D.	N.D.	5.62587e-06	N.D.	N.D.	N.D.	3.70494e-06	N.D.	N.D.
N_0041	15(S)-HETE	319.228	12.2868	N.D.	N.D.	N.D.	N.D.	N.D.	N.D.	N.D.	N.D.	N.D.	N.D.	N.D.	N.D.	N.D.	N.D.	N.D.	N.D.	N.D.	N.D.	N.D.	N.D.	N.D.	N.D.	N.D.	N.D.	N.D.	N.D.	N.D.	N.D.	2.52027e-06	N.D.	N.D.	N.D.	N.D.	N.D.	N.D.	N.D.	N.D.	N.D.	N.D.	N.D.	N.D.	N.D.	N.D.	N.D.	N.D.	N.D.
P_0023	16-Epiestriol	306.202	8.6527	N.D.	N.D.	N.D.	N.D.	N.D.	N.D.	N.D.	N.D.	N.D.	N.D.	N.D.	N.D.	N.D.	N.D.	N.D.	N.D.	N.D.	N.D.	N.D.	N.D.	5.09405e-06	N.D.	N.D.	N.D.	N.D.	N.D.	N.D.	N.D.	N.D.	N.D.	N.D.	N.D.	N.D.	N.D.	N.D.	N.D.	N.D.	N.D.	N.D.	N.D.	N.D.	N.D.	N.D.	N.D.	N.D.	N.D.
P_0036	17α-Hydroxyprogesterone	331.233	9.95513	2.21971e-06	N.D.	N.D.	2.90946e-06	N.D.	N.D.	N.D.	3.45984e-06	N.D.	N.D.	N.D.	N.D.	N.D.	N.D.	3.06586e-06	N.D.	N.D.	3.4759e-06	2.55752e-06	N.D.	N.D.	N.D.	N.D.	N.D.	N.D.	N.D.	1.97153e-06	3.151e-06	N.D.	3.42746e-06	N.D.	N.D.	4.28925e-06	2.86236e-06	N.D.	3.93701e-06	N.D.	N.D.	N.D.	4.56558e-06	3.91965e-06	2.70929e-06	N.D.	N.D.	N.D.	N.D.
P_0046	18-Hydroxycorticosterone	363.217	7.87881	4.70919e-06	6.48983e-07	4.39886e-06	5.06321e-06	5.47373e-06	3.17559e-06	3.26081e-06	3.71914e-06	4.6861e-06	1.15431e-05	2.79228e-06	4.21846e-06	5.2211e-06	3.38891e-06	2.79212e-06	5.40702e-06	3.33245e-06	3.09992e-06	2.68868e-06	3.82793e-06	3.68437e-06	4.76249e-06	3.30364e-06	5.21867e-06	5.49528e-06	5.62071e-06	3.50932e-06	3.473e-06	4.41363e-06	3.54054e-06	4.08986e-06	3.99608e-06	4.94516e-06	2.74787e-06	7.64886e-06	9.1543e-06	4.63182e-06	2.66366e-06	6.6434e-06	7.28752e-06	4.87134e-06	4.64752e-06	5.10807e-06	5.47063e-06	4.12195e-06	4.49706e-06
C_0012	2-Aminoisobutyric acid 2-Aminobutyric acid	104.071	10.2654	0.0104267	0.0106243	0.0072159	0.0131697	0.00484361	0.00554594	0.00881874	0.0103647	0.0127479	0.00946332	0.00723204	0.00731394	0.00844213	0.00804151	0.0127063	0.00901245	0.00344543	0.00611126	0.00858982	0.00908261	0.00773208	0.00778302	0.00645556	0.0118177	0.0113544	0.00720754	0.00743991	0.0111213	0.00467751	0.00689754	0.0121863	0.0115136	0.0112127	0.0082722	0.00849383	0.00917448	0.00885017	0.00627999	0.0094053	0.00763506	0.00754164	0.00561713	0.00936978	0.0108534	0.00590989	0.00882304
A_0008	2-Hydroxybutyric acid	103.041	9.82501	0.00429221	0.00201804	0.0012866	0.0050692	0.00173214	0.00226678	0.00212562	0.00385717	0.00484888	0.00346444	0.00263873	0.0020585	0.00242916	0.00246353	0.0061072	0.00223305	0.000892346	0.00222387	0.00255197	0.00311848	0.00204897	0.00366772	0.00310278	0.00560318	0.00322959	0.00291529	0.00429746	0.0048215	0.000988246	0.00263547	0.00335747	0.00402861	0.00280113	0.00180847	0.0025288	0.00219312	0.00269092	0.00233549	0.00397582	0.00345631	0.00323759	0.00194461	0.003526	0.00318802	0.00220797	0.00211046
A_0014	2-Hydroxyvaleric acid	117.056	9.28381	0.00203036	0.000332422	0.000480028	0.000747826	0.000993956	0.000768561	0.000878663	0.000761025	0.000773961	0.000475862	0.000434994	0.000493389	0.000361198	0.000536308	0.00083327	0.000646816	0.000463935	0.000523836	0.000773173	0.000460109	0.00140112	0.000910312	0.000857198	0.000546264	0.000660891	0.00115452	0.00113496	0.000740544	0.000891337	0.00133722	0.000787052	0.000473121	0.000962343	0.000918036	0.000422462	0.000763067	0.000834742	0.00112141	0.00120643	0.000541986	0.00056346	0.000429334	0.000524967	0.000552073	0.00102638	0.000618801
A_0020	2-Oxoglutaric acid	145.015	21.5005	N.D.	0.000507667	N.D.	0.000517029	N.D.	N.D.	N.D.	N.D.	N.D.	0.000829126	N.D.	N.D.	0.000689845	N.D.	N.D.	N.D.	N.D.	N.D.	N.D.	N.D.	0.000309381	N.D.	N.D.	N.D.	N.D.	N.D.	N.D.	N.D.	N.D.	N.D.	N.D.	N.D.	N.D.	N.D.	N.D.	N.D.	N.D.	0.000529574	N.D.	N.D.	N.D.	N.D.	N.D.	N.D.	N.D.	N.D.
A_0010	2-Oxoisovaleric acid	115.041	10.2676	0.00104919	0.000572765	0.00054842	0.00106775	0.00083622	0.00088289	0.000979777	0.000800317	0.00124081	0.000719569	0.000955509	0.000892607	0.000832206	0.000858238	0.000975209	0.00107557	0.000652209	0.000871135	0.000790702	0.000811417	0.000641667	0.00109959	0.000955508	0.000968274	0.000783976	0.000958971	0.00102732	0.00104341	0.000593979	0.000873664	0.000759644	0.00084058	0.000962343	0.000736293	0.00073891	0.000751144	0.000612707	0.000770029	0.000897165	0.000945324	0.000897638	0.000897398	0.000938178	0.00109446	0.000893695	0.000677244
P_0056	20α-Hydroxycholesterol	385.345	13.7119	1.37499e-05	8.32224e-06	1.573e-05	1.21971e-05	8.69402e-06	8.47596e-06	1.35731e-05	1.02462e-05	6.22571e-06	9.08546e-06	6.33019e-06	9.42267e-06	N.D.	1.30595e-05	8.611e-06	N.D.	6.43786e-06	7.09759e-06	2.5138e-06	1.28883e-05	6.71998e-06	7.30301e-06	9.58962e-06	1.29649e-05	6.59434e-06	7.64192e-06	7.53124e-06	9.72132e-06	6.93339e-06	9.06688e-06	4.70415e-06	6.90033e-06	7.78255e-06	6.83151e-06	N.D.	N.D.	4.8999e-06	8.30612e-06	7.96417e-06	6.34592e-06	5.31492e-06	9.04746e-06	6.58425e-06	8.23235e-06	1.24777e-05	1.09409e-05
P_0028	20α-Hydroxyprogesterone	317.258	10.5778	N.D.	N.D.	N.D.	N.D.	N.D.	N.D.	1.87497e-06	N.D.	N.D.	N.D.	N.D.	N.D.	N.D.	2.89279e-06	N.D.	N.D.	N.D.	3.18432e-06	N.D.	N.D.	N.D.	N.D.	2.67752e-06	2.15127e-06	N.D.	N.D.	N.D.	N.D.	N.D.	N.D.	N.D.	N.D.	3.05111e-06	1.81665e-06	N.D.	3.90001e-06	N.D.	N.D.	N.D.	N.D.	N.D.	N.D.	N.D.	N.D.	2.5882e-06	2.77985e-06
P_0042	21-Deoxycortisol Corticosterone Cortexolone	347.222	8.93147	3.95387e-06	N.D.	N.D.	2.56939e-06	5.27579e-06	N.D.	7.38574e-06	4.87489e-06	4.59641e-06	5.20705e-06	4.32918e-06	N.D.	N.D.	3.28969e-06	4.09042e-06	N.D.	3.12738e-06	8.44805e-06	6.98765e-06	6.48419e-06	N.D.	3.89235e-06	3.58375e-06	N.D.	5.94827e-06	N.D.	N.D.	3.91766e-06	N.D.	3.26493e-06	3.93629e-06	6.58734e-06	3.59648e-06	5.77053e-06	4.16254e-06	4.09982e-06	N.D.	N.D.	N.D.	8.26869e-06	N.D.	N.D.	3.81933e-06	1.46915e-05	3.58674e-06	5.33867e-06
P_0037	21-Hydroxypregnenolone 17α-Hydroxypregnenolone	333.244	9.70433	N.D.	N.D.	N.D.	N.D.	3.35732e-06	N.D.	N.D.	2.22259e-06	N.D.	N.D.	N.D.	N.D.	N.D.	N.D.	N.D.	N.D.	N.D.	N.D.	N.D.	N.D.	N.D.	N.D.	N.D.	N.D.	N.D.	N.D.	N.D.	N.D.	N.D.	N.D.	N.D.	N.D.	N.D.	3.80885e-06	N.D.	3.48559e-06	N.D.	N.D.	N.D.	4.075e-06	3.97611e-06	N.D.	3.24136e-06	3.63702e-06	N.D.	N.D.
C_0013	3-Aminoisobutyric acid	104.071	8.31251	0.00114965	0.000295723	0.00104026	0.000382215	0.000527026	0.000937641	0.00123126	0.000958025	0.00075054	0.00161763	0.00052549	0.000824856	0.00144148	0.000659102	0.00124793	0.00111838	0.000775622	0.00087731	0.000313324	0.000634789	0.00158146	0.000891766	0.00214823	0.00101032	0.000897168	0.000501571	0.000523295	0.00113118	0.000357508	0.00181991	0.0002447	0.000875616	0.00137218	0.00236182	0.000597542	0.00219425	0.00161213	0.000712628	0.000637702	0.000226373	0.000390868	0.00173602	0.000656042	0.000828894	0.00028674	0.00189916
A_0007	3-Hydroxybutyric acid	103.041	9.5922	0.00727406	0.00159379	0.000822309	0.0108989	0.00132785	0.00342201	0.00119935	0.00207765	0.00629219	0.00435766	0.00390134	0.00147574	0.00895386	0.00106971	0.00509679	0.00158254	0.00194775	0.00978177	0.00118015	0.00163356	0.000853616	0.00258055	0.00582359	0.0128482	0.00336757	0.00168443	0.00936939	0.0274472	0.00191275	0.00235934	0.00334932	0.00456092	0.0013067	0.00278673	0.00120083	0.00441885	0.0061628	0.00456078	0.00161722	0.00735922	0.00302036	0.000936495	0.00738727	0.00369664	0.00161411	0.00765182
N_0013	3-Hydroxytetradecanoic acid 2-Hydroxytetradecanoic acid	243.197	12.3663	4.47251e-06	8.34343e-07	1.35581e-06	3.14754e-06	3.10826e-06	2.67212e-06	2.61114e-06	3.44477e-06	3.83926e-06	5.1767e-06	3.63818e-06	3.00367e-06	3.28319e-06	1.57334e-06	3.13043e-06	3.82961e-06	1.76616e-06	3.49365e-06	1.65629e-06	1.57256e-06	1.08979e-06	2.59246e-06	4.10105e-06	2.38971e-06	2.9998e-06	3.06225e-06	3.42672e-06	4.07741e-06	1.58795e-06	2.7174e-06	8.52837e-07	1.5207e-06	3.15194e-06	3.48745e-06	1.56336e-06	1.75334e-06	1.65472e-06	2.56328e-06	2.6207e-06	2.81934e-06	3.30966e-06	1.74569e-06	3.8389e-06	3.32592e-06	3.23952e-06	1.79818e-06
A_0045	3-Indoxylsulfuric acid	212.002	9.62273	0.000440044	0.000610388	0.000886527	N.D.	0.000899241	0.000983909	0.000703742	0.000406018	0.000271486	0.000275754	0.000712162	0.000477879	0.000662784	0.000202387	0.000616344	0.000416205	0.00030408	0.000407589	0.000672192	0.000408007	0.000408994	0.000631604	0.000425491	0.000398901	0.000348477	0.000312717	0.000728091	0.000695255	0.00126128	0.000618691	0.000602233	0.00101705	0.000369904	0.00170953	0.000390578	0.000313152	0.000619622	0.000848034	0.000458465	0.000380514	0.000507114	0.000899225	0.000183294	0.000449849	0.000224788	0.0012242
C_0109	3-Methoxytyrosine	212.092	12.658	N.D.	N.D.	N.D.	N.D.	N.D.	N.D.	N.D.	N.D.	N.D.	N.D.	N.D.	N.D.	N.D.	N.D.	N.D.	2.94254e-05	N.D.	N.D.	N.D.	N.D.	0.00513057	0.000282428	0.00961425	0.00470414	0.00267487	0.00826475	0.00745916	N.D.	0.00571259	N.D.	0.0098967	4.88755e-05	0.000936562	0.0025692	0.00412017	0.0102342	0.00866236	0.00514157	0.0089944	0.0063056	0.0032923	0.000584827	N.D.	0.00165112	0.000233347	0.00693261
P_0010	4-Androsten-3,17-dione-1	287.2	9.59391	N.D.	N.D.	3.46228e-06	N.D.	2.64932e-06	N.D.	3.92113e-06	N.D.	3.79671e-06	N.D.	1.60537e-06	N.D.	N.D.	3.38891e-06	N.D.	N.D.	N.D.	4.8417e-06	2.7324e-06	3.09291e-06	N.D.	N.D.	N.D.	2.90381e-06	3.11152e-06	N.D.	4.63703e-06	4.163e-06	N.D.	2.6077e-06	3.56448e-06	2.9916e-06	2.62366e-06	4.22867e-06	3.78686e-06	2.58274e-06	N.D.	N.D.	2.88672e-06	3.10175e-06	3.28251e-06	2.17875e-06	3.06172e-06	N.D.	N.D.	N.D.
P_0011	4-Androsten-3,17-dione-2	287.201	9.47775	N.D.	N.D.	8.85914e-06	N.D.	7.61297e-06	5.25402e-06	2.32985e-05	6.05286e-06	1.27877e-05	4.93057e-06	8.80292e-06	N.D.	N.D.	7.33502e-06	4.99767e-06	6.56681e-06	N.D.	1.52541e-05	7.22081e-06	3.75516e-06	1.08689e-05	7.0777e-06	4.30874e-06	9.18585e-06	9.1489e-06	1.49778e-05	1.35168e-05	9.71366e-06	8.24203e-06	4.72778e-06	7.71092e-06	5.9832e-06	9.79451e-06	1.19532e-05	9.97808e-06	6.27554e-06	5.48074e-06	5.5149e-06	1.55487e-05	6.33801e-06	6.41178e-06	N.D.	1.05129e-05	8.91147e-06	1.35242e-05	1.21905e-05
A_0016	4-Methyl-2-oxovaleric acid 3-Methyl-2-oxovaleric acid	129.056	9.61069	0.00692496	0.00425836	0.00368225	0.00824638	0.00703029	0.00563896	0.00515315	0.00596963	0.00747413	0.00372529	0.00507726	0.00531945	0.00444144	0.00575296	0.00649897	0.0077795	0.00330651	0.0051889	0.00486348	0.00564429	0.00413939	0.00596435	0.00672703	0.00571645	0.00487241	0.00600408	0.00531903	0.00678343	0.00291647	0.00523048	0.00564381	0.0114508	0.0070341	0.00522467	0.00404687	0.00441709	0.00413875	0.00445379	0.00554305	0.00686595	0.00554601	0.00548999	0.00586789	0.007488	0.00512305	0.0040779
P_0004	5-Methoxyindoleacetic acid	206.082	7.15155	8.40871e-06	2.42796e-06	1.0026e-05	N.D.	2.41331e-06	2.07843e-06	6.34228e-06	N.D.	1.71898e-06	N.D.	1.20213e-05	2.58036e-06	2.13064e-05	N.D.	N.D.	N.D.	N.D.	6.0694e-06	N.D.	3.70421e-06	3.29191e-06	N.D.	7.71948e-06	N.D.	1.87879e-06	1.55415e-06	4.62126e-06	1.02733e-06	1.3818e-06	1.03177e-06	N.D.	N.D.	N.D.	2.07617e-06	N.D.	N.D.	5.07862e-06	N.D.	3.66178e-06	1.87529e-06	N.D.	2.22826e-06	N.D.	2.44481e-06	2.23672e-06	2.28678e-06
A_0015	5-Oxoproline	128.035	9.55056	0.00082635	0.000987364	0.000728872	0.000569203	0.00073782	0.000723854	0.000800428	0.000744481	0.000655467	0.00106948	0.000680674	0.000587193	0.000561209	0.000679105	0.000680236	0.000742012	0.000647946	0.000697847	0.00103306	0.000727517	0.000932507	0.000958033	0.000913542	0.000813335	0.000879621	0.000710349	0.000729784	0.000679687	0.0010741	0.000739682	0.000958907	0.000914653	0.000792387	0.00105927	0.000658403	0.00106289	0.000930009	0.000837299	0.00104869	0.000793391	0.000664812	0.000808974	0.000601844	0.000920018	0.000897447	0.000733967
P_0003	7,8-Dihydroxycoumarin	179.034	5.7889	N.D.	N.D.	N.D.	N.D.	N.D.	N.D.	N.D.	N.D.	N.D.	N.D.	N.D.	N.D.	N.D.	N.D.	N.D.	N.D.	N.D.	N.D.	N.D.	N.D.	N.D.	N.D.	4.24283e-06	N.D.	N.D.	3.03583e-06	5.75686e-06	N.D.	8.90042e-06	N.D.	N.D.	N.D.	N.D.	N.D.	N.D.	N.D.	N.D.	N.D.	N.D.	N.D.	N.D.	N.D.	N.D.	N.D.	N.D.	4.51406e-06
P_0048	7-Dehydrocholesterol-1	367.337	15.8237	1.6856e-05	1.75683e-05	1.63211e-05	1.67993e-05	1.54087e-05	1.5283e-05	1.66301e-05	1.59804e-05	1.84828e-05	2.04288e-05	1.44864e-05	1.30105e-05	1.72654e-05	1.91275e-05	1.74175e-05	1.69969e-05	1.5029e-05	1.86609e-05	1.39461e-05	1.81063e-05	1.81816e-05	1.70611e-05	1.79929e-05	1.92633e-05	2.12534e-05	1.69105e-05	1.85639e-05	1.65677e-05	1.80609e-05	1.6784e-05	1.76769e-05	1.85537e-05	1.8432e-05	1.58918e-05	1.77697e-05	2.25268e-05	2.13719e-05	2.20746e-05	1.77395e-05	2.00901e-05	2.01386e-05	1.8201e-05	1.67926e-05	1.5778e-05	2.09213e-05	1.68916e-05
P_0041	AC(12:0)	344.276	9.71877	1.5723e-06	N.D.	N.D.	N.D.	N.D.	N.D.	N.D.	2.34854e-06	1.92825e-06	N.D.	N.D.	N.D.	N.D.	N.D.	N.D.	N.D.	N.D.	N.D.	N.D.	N.D.	N.D.	2.99113e-06	N.D.	N.D.	N.D.	N.D.	N.D.	N.D.	N.D.	2.31796e-06	N.D.	N.D.	N.D.	N.D.	N.D.	N.D.	N.D.	N.D.	N.D.	N.D.	N.D.	N.D.	N.D.	N.D.	N.D.	N.D.
P_0038	AC(12:1)	342.263	9.22547	N.D.	N.D.	N.D.	N.D.	N.D.	N.D.	N.D.	N.D.	N.D.	N.D.	N.D.	N.D.	N.D.	N.D.	N.D.	N.D.	N.D.	N.D.	N.D.	N.D.	N.D.	3.33297e-06	N.D.	N.D.	N.D.	N.D.	N.D.	3.565e-06	N.D.	N.D.	N.D.	N.D.	N.D.	N.D.	N.D.	N.D.	N.D.	N.D.	N.D.	N.D.	N.D.	N.D.	N.D.	N.D.	N.D.	N.D.
P_0044	AC(13:1)	356.267	9.66591	5.02519e-06	5.46672e-06	4.01502e-06	9.1818e-06	4.00442e-06	3.31467e-06	7.0352e-06	1.04388e-05	5.29148e-06	2.92609e-06	2.97489e-06	N.D.	4.39859e-06	N.D.	6.34289e-06	3.49537e-06	N.D.	3.0769e-06	N.D.	3.19479e-06	N.D.	2.75805e-06	2.16673e-06	3.01832e-06	5.25765e-06	4.44503e-06	3.02038e-06	7.47499e-06	4.44615e-06	N.D.	N.D.	N.D.	N.D.	N.D.	N.D.	4.26263e-06	2.27868e-06	3.79665e-06	2.93417e-06	3.10175e-06	N.D.	N.D.	5.46735e-06	3.88603e-06	3.97017e-06	5.67021e-06
P_0052	AC(14:1)	370.295	10.0953	5.73426e-06	4.29092e-06	4.16856e-06	7.23964e-06	3.67707e-06	5.57853e-06	N.D.	9.82386e-06	1.13004e-05	5.38369e-06	3.66725e-06	N.D.	4.16257e-06	N.D.	5.09934e-06	N.D.	N.D.	9.64504e-06	N.D.	N.D.	N.D.	8.9423e-06	9.52372e-06	2.69113e-06	4.0769e-06	7.10239e-06	5.74109e-06	1.31943e-05	N.D.	5.3002e-06	N.D.	5.17525e-06	N.D.	4.39659e-06	N.D.	5.43189e-06	6.5754e-06	4.08178e-06	4.53966e-06	7.30335e-06	4.41969e-06	N.D.	1.06457e-05	4.99525e-06	5.97523e-06	7.76147e-06
P_0050	AC(14:2)	368.281	9.62606	N.D.	N.D.	N.D.	4.30751e-06	N.D.	N.D.	N.D.	3.22276e-06	3.49028e-06	N.D.	N.D.	N.D.	N.D.	N.D.	N.D.	N.D.	N.D.	4.88007e-06	N.D.	N.D.	N.D.	N.D.	3.51784e-06	N.D.	N.D.	3.73641e-06	3.05193e-06	5.63499e-06	N.D.	2.09181e-06	N.D.	N.D.	N.D.	N.D.	N.D.	N.D.	N.D.	N.D.	N.D.	3.12548e-06	N.D.	N.D.	6.23278e-06	N.D.	N.D.	N.D.
P_0057	AC(15:0)-1	386.324	10.5626	1.46439e-05	1.84082e-05	1.61368e-05	1.78497e-05	1.4183e-05	1.33437e-05	1.63204e-05	1.35356e-05	N.D.	1.8194e-05	1.34897e-05	1.33439e-05	1.26594e-05	1.3632e-05	1.65259e-05	1.70289e-05	1.65304e-05	1.62209e-05	N.D.	1.34123e-05	N.D.	1.58646e-05	1.72514e-05	2.05802e-05	1.67755e-05	1.62421e-05	1.78463e-05	1.64757e-05	1.29239e-05	1.36533e-05	N.D.	1.20028e-05	1.29635e-05	N.D.	N.D.	1.85824e-05	1.33965e-05	1.47664e-05	1.34054e-05	1.50181e-05	1.3872e-05	1.74441e-05	1.5949e-05	1.62987e-05	1.33005e-05	1.73932e-05
P_0058	AC(15:0)-2	386.326	10.9186	1.98079e-05	1.75149e-05	2.24396e-05	1.6633e-05	2.11869e-05	1.18679e-05	2.06491e-05	2.04701e-05	N.D.	2.49216e-05	1.89145e-05	1.4163e-05	7.66714e-06	1.34259e-05	2.05147e-05	1.96125e-05	2.22798e-05	1.89141e-05	N.D.	1.28592e-05	N.D.	2.5949e-05	2.60419e-05	1.85516e-05	1.41318e-05	1.9294e-05	1.64268e-05	1.8147e-05	1.30539e-05	1.4459e-05	N.D.	1.4019e-05	1.52482e-05	N.D.	N.D.	1.53632e-05	1.17508e-05	1.50365e-05	1.68932e-05	1.52239e-05	1.49124e-05	1.51734e-05	1.54023e-05	1.5612e-05	2.40527e-05	2.22048e-05
P_0059	AC(15:0)-3	386.327	10.7056	2.38157e-06	3.48923e-06	4.13785e-06	N.D.	3.22029e-06	3.12923e-06	4.19014e-06	5.36386e-06	N.D.	5.13025e-06	3.43139e-06	1.76856e-06	2.69637e-06	N.D.	2.33068e-06	4.26323e-06	3.72063e-06	4.23553e-06	N.D.	2.59804e-06	N.D.	N.D.	3.74852e-06	N.D.	4.02492e-06	4.7913e-06	4.93671e-06	3.02066e-06	2.91804e-06	2.49463e-06	N.D.	3.20996e-06	N.D.	N.D.	N.D.	3.41159e-06	3.4478e-06	N.D.	3.63014e-06	3.36286e-06	2.9841e-06	N.D.	2.96018e-06	3.95394e-06	N.D.	N.D.
P_0073	AC(18:0)	428.369	11.9385	4.80938e-06	4.61159e-06	2.64853e-06	5.82648e-06	2.74828e-06	N.D.	N.D.	3.91917e-06	5.01495e-06	3.75553e-06	2.72381e-06	5.19696e-06	4.68468e-06	3.75528e-06	N.D.	N.D.	N.D.	6.42236e-06	N.D.	3.07835e-06	N.D.	2.38513e-06	3.97096e-06	6.11844e-06	2.76992e-06	N.D.	3.28851e-06	4.554e-06	5.33212e-06	3.3992e-06	N.D.	N.D.	3.22062e-06	N.D.	N.D.	3.49299e-06	N.D.	4.39691e-06	N.D.	3.62398e-06	4.3471e-06	2.44048e-06	4.81127e-06	5.10089e-06	N.D.	3.81698e-06
P_0072	AC(18:1)	426.357	11.4064	2.20276e-05	2.05766e-05	1.62981e-05	2.49684e-05	1.62004e-05	1.34209e-05	9.98624e-06	2.88048e-05	3.86622e-05	2.98983e-05	1.81004e-05	1.26191e-05	2.12491e-05	1.25176e-05	1.45863e-05	1.099e-05	1.14402e-05	3.23573e-05	7.94216e-06	1.36088e-05	3.51617e-06	2.06271e-05	1.6304e-05	1.37011e-05	1.78671e-05	1.54127e-05	1.93919e-05	3.0153e-05	1.15827e-05	1.91019e-05	8.54344e-06	1.92379e-05	1.28898e-05	1.6243e-05	4.64342e-06	2.98532e-05	1.74177e-05	1.42787e-05	7.43428e-06	1.92039e-05	1.47995e-05	1.07593e-05	2.58371e-05	1.91736e-05	1.40833e-05	1.54974e-05
P_0070	AC(18:2)-1	424.342	11.0483	N.D.	N.D.	N.D.	N.D.	N.D.	N.D.	5.17654e-06	2.92641e-06	N.D.	N.D.	N.D.	1.75117e-05	N.D.	N.D.	N.D.	N.D.	N.D.	N.D.	N.D.	N.D.	N.D.	N.D.	N.D.	N.D.	8.68848e-06	N.D.	N.D.	N.D.	N.D.	N.D.	N.D.	N.D.	4.2524e-06	N.D.	N.D.	5.66871e-06	N.D.	N.D.	5.28308e-06	N.D.	N.D.	N.D.	1.03958e-05	N.D.	N.D.	N.D.
P_0071	AC(18:2)-2	424.342	10.9731	9.84228e-06	7.94812e-06	7.86115e-06	1.3784e-05	1.13205e-05	6.88431e-06	4.6222e-06	8.56439e-06	9.91779e-06	9.7613e-06	7.06821e-06	6.73358e-06	7.93177e-06	4.96125e-06	7.79761e-06	3.49537e-06	4.30656e-06	1.25915e-05	N.D.	6.23676e-06	N.D.	9.92121e-06	7.73596e-06	6.1348e-06	6.97307e-06	4.09877e-06	N.D.	1.16227e-05	5.36464e-06	7.57576e-06	4.17069e-06	6.71836e-06	5.23258e-06	6.54909e-06	N.D.	8.17004e-06	8.01261e-06	5.77751e-06	4.80065e-06	7.86514e-06	5.97626e-06	5.30539e-06	1.35512e-05	8.87374e-06	5.03262e-06	7.11539e-06
P_0076	AC(20:1)	454.389	12.0209	N.D.	N.D.	N.D.	N.D.	N.D.	N.D.	N.D.	N.D.	N.D.	N.D.	N.D.	N.D.	N.D.	N.D.	N.D.	N.D.	N.D.	N.D.	N.D.	N.D.	N.D.	N.D.	N.D.	N.D.	N.D.	N.D.	N.D.	N.D.	N.D.	N.D.	N.D.	2.84602e-06	N.D.	N.D.	N.D.	N.D.	N.D.	N.D.	N.D.	N.D.	N.D.	N.D.	N.D.	N.D.	N.D.	N.D.
A_0005	Acetoacetic acid	101.025	10.9809	0.000267559	0.000118068	N.D.	0.000462319	N.D.	0.000171664	N.D.	N.D.	0.000277111	0.00023849	0.000298937	0.00013258	0.000389043	N.D.	0.000244089	N.D.	N.D.	0.000380151	N.D.	N.D.	N.D.	N.D.	0.000288323	0.000525429	N.D.	N.D.	0.000417019	0.000923115	N.D.	0.00015959	0.000326302	0.000236742	N.D.	0.000119728	N.D.	0.000151842	0.000323448	0.000169249	0.000145717	0.000583887	0.000160887	N.D.	0.000171193	0.000214452	9.78971e-05	0.000296681
C_0100	ADMA	203.149	8.11193	0.000237023	0.000239139	0.000217109	0.000212887	0.000203094	0.00017656	0.000218309	0.000178911	0.000216774	0.00024836	0.000210263	0.000181008	0.000200506	0.000200083	0.000184402	0.000184181	0.000233231	0.000179617	0.000185102	0.000215393	0.000188421	0.000288752	0.000215423	0.000222566	0.000212796	0.000165048	0.00020832	0.000224907	0.00017247	0.000266471	0.000209554	0.000264466	0.000224687	0.000235126	0.000209083	0.000183966	0.000230022	0.000213298	0.000150752	0.0002087	0.000225333	0.000244591	0.000148833	0.000227811	0.000163142	0.000214156
A_0100	ADP	426.022	10.9234	N.D.	N.D.	N.D.	N.D.	N.D.	N.D.	N.D.	N.D.	N.D.	N.D.	N.D.	N.D.	N.D.	N.D.	N.D.	N.D.	N.D.	N.D.	N.D.	N.D.	N.D.	N.D.	N.D.	0.000121224	N.D.	0.000107369	N.D.	N.D.	N.D.	N.D.	N.D.	N.D.	N.D.	N.D.	N.D.	N.D.	N.D.	N.D.	N.D.	N.D.	N.D.	N.D.	N.D.	N.D.	N.D.	N.D.
P_0017	Adrenosterone	301.181	8.34383	N.D.	N.D.	N.D.	N.D.	N.D.	N.D.	N.D.	N.D.	3.46039e-06	3.71713e-06	N.D.	N.D.	N.D.	N.D.	N.D.	N.D.	N.D.	N.D.	N.D.	N.D.	N.D.	N.D.	N.D.	N.D.	N.D.	N.D.	N.D.	N.D.	N.D.	N.D.	N.D.	2.32923e-06	N.D.	N.D.	N.D.	N.D.	N.D.	N.D.	N.D.	N.D.	N.D.	N.D.	N.D.	N.D.	N.D.	N.D.
C_0009	Ala	90.0552	9.58881	0.103092	0.0914606	0.0887569	0.0872678	0.084425	0.100456	0.105684	0.102394	0.0989363	0.110806	0.073805	0.0986822	0.061563	0.0895948	0.0797093	0.10717	0.0660866	0.0672813	0.115969	0.10427	0.103697	0.100046	0.092936	0.0749474	0.101898	0.0853835	0.0621723	0.0685639	0.0899267	0.0962965	0.0873033	0.126205	0.14286	0.0888162	0.114798	0.0829918	0.051813	0.0571187	0.0849058	0.0915547	0.0746314	0.0847211	0.0851175	0.0997143	0.085779	0.0686193
C_0071	Amantadine	152.143	9.12365	N.D.	N.D.	N.D.	N.D.	N.D.	N.D.	N.D.	N.D.	N.D.	N.D.	N.D.	N.D.	N.D.	N.D.	N.D.	N.D.	N.D.	N.D.	N.D.	N.D.	0.00113657	0.000195931	0.00175891	0.00126607	N.D.	0.000588787	0.00103304	N.D.	N.D.	N.D.	N.D.	N.D.	N.D.	0.00548015	0.000483995	N.D.	N.D.	0.00556406	0.000698776	N.D.	N.D.	N.D.	N.D.	N.D.	N.D.	N.D.
N_0040	Arachidic acid	311.296	15.5157	3.75691e-06	3.03125e-06	2.15188e-06	4.20818e-06	2.32689e-06	2.22677e-06	2.13918e-06	2.70816e-06	2.64201e-06	5.4934e-06	2.74659e-06	1.89098e-06	4.30715e-06	2.04308e-06	2.66886e-06	1.88594e-06	2.15864e-06	4.75693e-06	1.03946e-06	2.08731e-06	1.53177e-06	1.95745e-06	2.80502e-06	3.35769e-06	3.00561e-06	3.34501e-06	2.86929e-06	6.52847e-06	1.87065e-06	1.96106e-06	2.73026e-06	3.43836e-06	2.9272e-06	1.71437e-06	1.66836e-06	1.7648e-06	2.67344e-06	4.25899e-06	2.5966e-06	2.99892e-06	2.78326e-06	2.58035e-06	5.71688e-06	3.10688e-06	4.16158e-06	4.43512e-06
N_0035	Arachidonic acid	303.235	13.8468	0.000621673	0.000196977	0.000178743	0.000498435	0.000344695	0.000287348	0.000264063	0.0004242	0.000447236	0.000562245	0.000344089	0.000240876	0.000391122	0.00019356	0.000423053	0.000365763	0.000183542	0.000336817	0.000120743	0.000154738	0.000121906	0.000305566	0.000325924	0.00054028	0.000374047	0.000642597	0.000500437	0.000575434	8.95146e-05	0.000275721	0.000142655	0.000119275	0.000349612	0.000238186	0.000219839	0.000233371	0.000244414	0.000205113	0.000499988	0.000423231	0.000409605	0.000325991	0.000511231	0.000324678	0.000314774	0.000327739
C_0089	Arg	175.119	7.51792	0.0229426	0.0248882	0.0214926	0.0257292	0.0212053	0.0301937	0.0186828	0.0149166	0.0192082	0.0238175	0.0185348	0.0216073	0.0187824	0.0242292	0.017858	0.0232918	0.0210148	0.0243625	0.027931	0.0223937	0.0231314	0.0254128	0.0193451	0.024257	0.0214753	0.0184061	0.0203408	0.0231608	0.0168294	0.0418835	0.0219862	0.0732404	0.0265295	0.0200971	0.0163115	0.0277691	0.0233531	0.0151408	0.0210936	0.021904	0.0209254	0.0193777	0.0159897	0.0226745	0.0205652	0.0244471
N_0076	Asiatic acid	487.343	11.0398	N.D.	N.D.	N.D.	N.D.	3.11975e-06	N.D.	N.D.	N.D.	5.00197e-06	N.D.	N.D.	N.D.	N.D.	N.D.	N.D.	N.D.	N.D.	N.D.	N.D.	N.D.	N.D.	N.D.	N.D.	N.D.	N.D.	N.D.	N.D.	N.D.	N.D.	N.D.	N.D.	N.D.	N.D.	N.D.	N.D.	N.D.	N.D.	N.D.	N.D.	N.D.	N.D.	N.D.	N.D.	N.D.	N.D.	N.D.
C_0044	Asn	133.061	11.1975	0.00940859	0.0105183	0.00833965	0.010332	0.00872519	0.00862796	0.00852881	0.0071298	0.00885446	0.00938818	0.00655561	0.00874022	0.00786551	0.00771121	0.00712075	0.00911402	0.00783326	0.0082772	0.0100456	0.00838973	0.00875069	0.00987749	0.00743916	0.00760421	0.00907588	0.00705331	0.00620711	0.00911048	0.00837487	0.00973852	0.0100876	0.00390092	0.011573	0.00902444	0.00814988	0.0089055	0.00779942	0.00555796	0.00799954	0.00997991	0.00783859	0.0069156	0.00868609	0.0096098	0.00783111	0.00696445
C_0047	Asp	134.045	12.3987	0.000529943	0.000410553	0.000563217	0.000414525	0.000502797	0.000490315	0.000365927	0.000390445	0.000663373	0.000562333	0.000536591	0.000466455	0.000362502	0.000480818	0.000559738	0.000373484	0.000398096	0.000445409	0.000653293	0.000622031	0.000458191	0.000500654	0.000511416	0.000489857	0.000299382	0.00034703	0.000567913	0.000441541	0.000733871	0.000410214	0.000907081	0.00123141	0.000581436	0.000699507	0.000391564	0.000631673	0.000385501	0.000461112	0.000396015	0.000590172	0.000695369	0.000479168	0.000451912	0.00027587	0.000658777	0.000461695
C_0118	Asp-Thr Ser-Glu	235.093	11.5818	N.D.	N.D.	N.D.	8.08946e-05	7.67582e-05	5.85597e-05	7.00667e-05	N.D.	N.D.	N.D.	N.D.	5.72605e-05	N.D.	7.89317e-05	7.16532e-05	N.D.	N.D.	N.D.	N.D.	N.D.	8.94835e-05	6.58106e-05	N.D.	N.D.	N.D.	0.000111698	N.D.	N.D.	N.D.	N.D.	0.000103809	N.D.	N.D.	5.78476e-05	6.85212e-05	0.000115263	N.D.	N.D.	N.D.	N.D.	N.D.	N.D.	N.D.	N.D.	4.23138e-05	N.D.
P_0082	Astaxanthin	597.397	13.6992	1.02122e-05	5.63622e-05	7.0781e-06	1.01038e-05	1.196e-05	6.01894e-06	2.46925e-05	1.90328e-05	5.04933e-05	6.48961e-06	4.96068e-06	1.91425e-05	3.53819e-05	4.72464e-06	1.20132e-05	8.43847e-06	9.64581e-06	2.04257e-05	3.89822e-06	1.70729e-05	1.23346e-06	2.9414e-05	2.61985e-06	2.10056e-05	0.000121245	3.20413e-05	2.93127e-05	1.4996e-05	6.90087e-06	3.83735e-06	4.34043e-06	8.0067e-07	2.82412e-05	1.60445e-05	8.49489e-05	2.75369e-05	6.02435e-06	4.5845e-06	1.214e-05	5.86325e-06	7.80704e-06	9.10405e-06	8.037e-06	4.20295e-06	8.48355e-06	2.02325e-06
A_0109	ATP	505.989	11.8348	N.D.	N.D.	N.D.	N.D.	N.D.	N.D.	N.D.	N.D.	N.D.	N.D.	N.D.	N.D.	N.D.	N.D.	N.D.	N.D.	N.D.	N.D.	N.D.	N.D.	N.D.	N.D.	N.D.	N.D.	N.D.	N.D.	N.D.	N.D.	N.D.	N.D.	N.D.	N.D.	N.D.	N.D.	N.D.	N.D.	N.D.	N.D.	N.D.	N.D.	0.000173645	N.D.	N.D.	N.D.	N.D.	N.D.
N_0049	Behenic acid	339.328	16.0246	N.D.	N.D.	N.D.	N.D.	N.D.	N.D.	N.D.	N.D.	N.D.	N.D.	N.D.	N.D.	2.28089e-06	N.D.	N.D.	N.D.	N.D.	N.D.	N.D.	N.D.	N.D.	N.D.	N.D.	N.D.	N.D.	N.D.	N.D.	N.D.	N.D.	N.D.	N.D.	N.D.	N.D.	N.D.	N.D.	N.D.	N.D.	N.D.	N.D.	N.D.	N.D.	N.D.	N.D.	N.D.	N.D.	N.D.
C_0027	Betaine	118.086	12.0713	0.0308588	0.0228087	0.028555	0.0292803	0.0212611	0.0175169	0.0171201	0.0267249	0.0215328	0.0261708	0.0181691	0.0239265	0.0249555	0.0200934	0.0235342	0.0207862	0.0294928	0.0229284	0.0256511	0.0292184	0.017218	0.0196467	0.0296165	0.013867	0.0164566	0.0149448	0.0161048	0.0226851	0.0154501	0.0269795	0.015915	0.0114682	0.0224421	0.0193016	0.0164392	0.017659	0.0183462	0.0194539	0.019586	0.0278833	0.023621	0.0226853	0.0250657	0.0210348	0.0137488	0.0144694
P_0054	Campesterol-1	383.368	15.9721	4.10801e-06	1.34759e-05	1.57914e-05	7.87443e-06	9.35635e-06	4.77497e-06	6.08142e-06	5.81578e-06	1.49477e-06	1.99988e-05	1.25615e-05	1.14667e-05	3.23994e-06	1.13269e-05	7.26578e-06	2.95147e-06	1.478e-05	1.44561e-05	4.86002e-06	1.13819e-05	7.68112e-06	6.89124e-06	4.23459e-06	4.62973e-06	5.1314e-06	6.87692e-06	6.49027e-06	6.11033e-06	1.14771e-05	1.13707e-05	5.72257e-06	1.08309e-05	6.86132e-06	3.5417e-06	3.89957e-06	5.38749e-06	1.04179e-05	3.46651e-06	5.4729e-06	4.66053e-06	4.42776e-06	2.88613e-06	1.49337e-05	5.04807e-06	9.02676e-06	5.27066e-06
P_0055	Campesterol-2	383.372	16.0898	2.7284e-06	N.D.	N.D.	N.D.	N.D.	N.D.	N.D.	N.D.	N.D.	N.D.	N.D.	N.D.	N.D.	N.D.	N.D.	N.D.	N.D.	N.D.	N.D.	N.D.	N.D.	N.D.	N.D.	N.D.	N.D.	N.D.	N.D.	N.D.	N.D.	2.10595e-06	N.D.	N.D.	N.D.	N.D.	N.D.	N.D.	N.D.	2.55111e-06	N.D.	N.D.	4.07289e-06	N.D.	N.D.	N.D.	N.D.	N.D.
C_0082	Carnitine	162.112	9.03445	0.0237383	0.0234557	0.0253671	0.0260837	0.0233953	0.023542	0.0298252	0.0217594	0.0251338	0.0239624	0.0210518	0.0211622	0.0248042	0.0207336	0.0253372	0.0197703	0.0189335	0.0196077	0.0300694	0.0288205	0.0229805	0.0253355	0.0239284	0.0267491	0.0238381	0.0240498	0.018537	0.0212245	0.0211751	0.0248031	0.0299416	0.0221267	0.0237904	0.0260282	0.0230274	0.0362781	0.0221086	0.0209026	0.0186203	0.0223738	0.0287058	0.0308062	0.0232549	0.0249667	0.0223479	0.0284589
P_0002	Carvone	151.112	7.43633	1.83512e-05	1.69117e-05	1.70965e-05	1.73132e-05	1.88193e-05	1.47421e-05	1.88149e-05	2.00404e-05	2.00299e-05	2.26637e-05	1.71722e-05	1.82437e-05	1.94754e-05	1.90665e-05	1.94041e-05	2.18281e-05	1.7922e-05	1.6735e-05	1.47549e-05	1.81208e-05	2.08007e-05	1.71543e-05	2.34468e-05	2.15372e-05	2.08449e-05	1.95276e-05	1.87689e-05	2.1804e-05	2.12635e-05	2.14128e-05	1.87115e-05	2.32049e-05	1.91247e-05	1.99068e-05	2.03544e-05	1.72133e-05	1.96592e-05	1.90583e-05	1.85541e-05	1.97657e-05	1.85337e-05	1.81161e-05	1.91826e-05	1.96565e-05	2.03062e-05	3.11309e-05
N_0061	Chenodeoxycholic acid	391.286	11.5704	6.27344e-06	3.07507e-05	9.727e-06	2.75882e-05	8.88239e-06	N.D.	0.000157845	8.22575e-05	N.D.	0.000661598	N.D.	6.88192e-05	N.D.	1.77142e-05	1.28827e-05	5.49617e-05	7.23779e-06	2.35368e-05	5.1876e-05	2.44651e-05	5.40659e-06	3.81528e-05	7.77009e-06	N.D.	3.06653e-05	3.88286e-05	1.29382e-05	3.54856e-05	0.000231498	6.94746e-06	1.78918e-05	N.D.	0.000218416	9.01805e-06	9.37432e-06	5.75163e-05	5.31311e-06	1.94922e-05	4.88294e-05	N.D.	N.D.	1.49093e-05	3.7684e-05	9.6665e-06	9.28825e-06	N.D.
P_0051	Cholesterol	369.358	15.8217	0.0126963	0.0117885	0.0112311	0.011615	0.0105643	0.0112747	0.0126116	0.0118912	0.0112382	0.0134841	0.0124799	0.0108918	0.0126462	0.0127745	0.0129341	0.0118614	0.0101403	0.0130258	0.0111766	0.0131589	0.0112996	0.0112891	0.0139105	0.0152744	0.0115716	0.0111549	0.0123293	0.0119534	0.0134018	0.0115241	0.0138986	0.0135473	0.0123534	0.0112393	0.0112317	0.0134474	0.0132171	0.0133941	0.0127845	0.0116774	0.0118324	0.0111728	0.0138562	0.0112429	0.0125034	0.0120089
N_0074	Cholesterol sulfate	465.306	16.7446	0.000364277	0.000342772	0.000358313	0.000399238	0.000439311	0.000383016	0.000215579	0.000343075	0.000446189	0.000313994	0.000445731	0.000259319	0.000215802	0.000351517	0.000340922	0.000416093	0.00025091	0.000383202	0.000412347	0.000388716	0.000405966	0.000298033	0.000373622	0.000261476	0.000208449	0.000209208	0.000317283	0.0003895	0.000362287	0.000457636	0.000199611	0.000100708	0.000336167	0.000247227	0.000205424	0.000545918	0.000257821	0.000260458	0.000232742	0.000350706	0.000278622	0.000308289	0.000362047	0.000387571	0.000335988	0.000301899
N_0067	Cholic acid	407.281	10.723	N.D.	3.03185e-05	3.20916e-06	6.662e-06	8.7445e-06	N.D.	0.000103563	1.96612e-05	3.13127e-06	0.000269712	N.D.	6.21488e-06	N.D.	1.79519e-05	1.6025e-05	5.79253e-06	N.D.	2.11191e-05	1.26049e-05	2.61508e-05	5.01305e-06	4.39552e-05	6.14549e-06	N.D.	1.76333e-05	2.54726e-05	2.15578e-05	1.39912e-05	6.82998e-05	2.79303e-06	2.28193e-05	N.D.	0.00013019	3.60487e-06	1.1836e-05	1.59634e-05	6.33183e-06	1.46304e-05	2.91832e-05	N.D.	N.D.	4.68608e-06	1.02311e-05	1.45603e-05	6.19627e-06	3.84913e-06
C_0016	Choline	104.107	7.24638	0.00863439	0.00732154	0.00726043	0.00898924	0.00705372	0.00490129	0.00442242	0.00831862	0.00649884	0.00767197	0.00642284	0.00565063	0.00663642	0.00770157	0.00863306	0.00656415	0.00692564	0.00686178	0.0080629	0.00734204	0.00761357	0.00696242	0.00716869	0.00525614	0.00408158	0.0045425	0.0059724	0.0075635	0.00679643	0.0056691	0.00693493	0.0045623	0.0105119	0.0101557	0.00794017	0.00519108	0.00668183	0.00642205	0.00578386	0.00464962	0.00602588	0.00439742	0.00672573	0.0069532	0.00436835	0.00552416
N_0038	cis-11,14-Eicosadienoic acid	307.265	14.542	5.43619e-05	2.1705e-05	2.35774e-05	6.27902e-05	3.55928e-05	4.72075e-05	2.80238e-05	5.11516e-05	7.62498e-05	6.37097e-05	6.05266e-05	3.06881e-05	5.66539e-05	1.98761e-05	5.81645e-05	4.46275e-05	3.08501e-05	5.15465e-05	1.06174e-05	1.93289e-05	1.73459e-05	4.25163e-05	5.39465e-05	7.11346e-05	4.53916e-05	6.0499e-05	7.41968e-05	7.31627e-05	1.37021e-05	3.83407e-05	3.15372e-05	2.30677e-05	3.37443e-05	2.53339e-05	2.61863e-05	3.77712e-05	3.01564e-05	3.65451e-05	3.80333e-05	3.92553e-05	5.18654e-05	3.42919e-05	8.70862e-05	3.7738e-05	5.04184e-05	3.90314e-05
N_0039	cis-11-Eicosenoic acid	309.281	14.9984	0.000198413	9.58776e-05	8.03659e-05	0.000219938	0.000111834	0.000125554	0.000218276	0.00013244	0.000232514	0.000207056	0.00013028	7.13328e-05	0.000202869	6.94363e-05	0.00014916	0.000123349	8.91218e-05	0.000150106	3.30229e-05	6.6828e-05	5.1747e-05	0.000124822	0.000135067	0.000229521	0.000270777	0.000190605	0.000178043	0.000321106	6.39029e-05	9.09437e-05	0.000106143	0.000113611	0.000129426	8.53956e-05	7.37404e-05	0.000108621	9.64914e-05	0.000142614	0.000124028	0.000146971	0.000112292	0.000137697	0.000253492	0.000126927	0.000166672	0.000197403
N_0042	cis-4,7,10,13,16,19-Docosahexaenoic acid	327.237	13.747	0.00368983	0.00127076	0.00106819	0.00312149	0.00368607	0.00187364	0.0049077	0.00550846	0.00257983	0.00362557	0.00274694	0.0011362	0.00242707	0.000706231	0.00387732	0.00218082	0.00112362	0.00124378	0.0012744	0.000575714	0.00101245	0.00191453	0.0020714	0.00237931	0.00584101	0.00434041	0.00265903	0.00445695	0.00044308	0.00121222	0.000596055	0.00039119	0.0029261	0.000804632	0.00222381	0.00124498	0.001169	0.000919492	0.00405971	0.00267051	0.00238283	0.00293043	0.00546997	0.0019168	0.00214484	0.00225585
N_0034	cis-5,8,11,14,17-Eicosapentaenoic acid Abietic acid	301.219	13.4328	0.000254534	7.16396e-05	4.11034e-05	0.000762323	0.000184456	9.10955e-05	0.000373345	0.000303281	0.000133718	0.000138118	0.000129102	5.56169e-05	9.85498e-05	3.6317e-05	0.000165937	0.000110481	5.57033e-05	7.56878e-05	5.88153e-05	4.0383e-05	3.94445e-05	6.31394e-05	6.02623e-05	0.000137641	0.000275164	0.00026807	0.000134	0.000257892	2.86613e-05	4.42887e-05	3.48715e-05	9.45408e-06	0.00013087	2.54866e-05	0.000149709	4.20113e-05	5.07897e-05	3.28326e-05	0.000308936	0.000133599	7.9583e-05	0.000156501	0.000496522	5.71113e-05	7.13062e-05	9.76416e-05
N_0037	cis-8,11,14-Eicosatrienoic acid	305.25	14.1314	5.22032e-05	2.38479e-05	2.17241e-05	5.06473e-05	4.88876e-05	4.8876e-05	3.61269e-05	4.65749e-05	7.15472e-05	6.71992e-05	5.56378e-05	3.90073e-05	3.89594e-05	2.33114e-05	5.22055e-05	4.59553e-05	2.92455e-05	4.06062e-05	1.61631e-05	2.04828e-05	1.69402e-05	3.91257e-05	4.31584e-05	5.41465e-05	3.12978e-05	6.93969e-05	6.57238e-05	5.51748e-05	1.45021e-05	3.25709e-05	1.98877e-05	1.42566e-05	3.43848e-05	2.0091e-05	2.73296e-05	2.75033e-05	2.13369e-05	2.79595e-05	4.59195e-05	5.33102e-05	5.66454e-05	4.49024e-05	6.5208e-05	3.7565e-05	4.46156e-05	2.97245e-05
A_0028	cis-Aconitic acid	173.01	27.818	0.000776746	0.000619547	0.000513422	0.000588768	0.000716813	0.000516015	0.000822201	0.000730005	0.000753337	0.000677461	0.000741705	0.000584977	0.000740828	0.000656941	0.00079922	0.000667847	N.D.	0.000793155	0.00101019	0.000742075	N.D.	0.000708199	0.000871187	0.000545506	0.000690682	0.000654828	0.000814745	0.000832183	0.000820222	0.000689578	0.00101632	0.000612189	0.000635391	0.0010055	0.000476665	0.000755352	N.D.	0.000828354	0.000878563	0.000529041	0.000706983	N.D.	0.000607182	0.000484237	0.000622175	0.000688932
A_0038	Citric acid	191.02	26.1893	0.0165184	0.0116971	0.00933695	0.0121659	0.0112564	0.00936334	0.0130006	0.0126886	0.0137524	0.0180798	0.0129048	0.0120688	0.0173426	0.0119866	0.01189	0.0141455	0.00939095	0.0175205	0.0163551	0.0118414	0.00841147	0.0157817	0.0165339	0.0110749	0.0141903	0.0128128	0.0130403	0.0156445	0.0132451	0.0147877	0.0165866	0.0169525	0.0105047	0.0178442	0.0114065	0.0154714	0.0072772	0.0186807	0.0161238	0.00976188	0.0136038	0.00836159	0.0139559	0.0121681	0.0111534	0.0154078
C_0091	Citrulline	176.103	11.8405	0.00983121	0.0099376	0.0077613	0.0078463	0.0087708	0.00909497	0.0083315	0.00507195	0.00516761	0.00889227	0.00978469	0.0070166	0.00771632	0.00930659	0.00998604	0.00471689	0.00733282	0.0094502	0.00769074	0.0107132	0.00619943	0.00738194	0.0065628	0.00569056	0.00490292	0.00523778	0.00927007	0.012542	0.00643201	0.011995	0.00603845	0.00590233	0.0112424	0.0103751	0.00482546	0.00880773	0.00749955	0.00633331	0.00567834	0.00718492	0.00647495	0.00534407	0.00809288	0.00545934	0.00960752	0.00727002
P_0047	Cortisol	363.218	8.3253	0.000215952	1.83853e-05	0.000365635	0.000210955	0.000326269	0.000134681	0.000364265	0.000300946	0.000294813	0.000313598	0.000439279	0.000134374	0.000216904	0.000243735	0.000263617	0.000167402	0.000208297	0.000559712	0.000373376	0.000480114	0.000249905	0.000297722	0.000326937	0.0003528	0.000274564	0.000116634	0.000237561	0.000246782	0.000194005	0.000197627	0.000298552	0.000505427	0.000341688	0.000406494	0.000312792	0.000227673	0.000362176	0.000241973	0.000141386	0.000541793	0.000123848	0.000107763	0.000264221	0.000356881	0.000329732	0.000528256
P_0045	Cortisone	361.201	8.15703	3.38892e-05	3.02349e-06	4.07874e-05	4.12387e-05	3.65499e-05	2.8024e-05	3.40755e-05	4.19996e-05	4.26532e-05	5.75003e-05	3.43519e-05	2.60573e-05	3.46666e-05	3.46753e-05	3.45144e-05	2.89388e-05	3.38665e-05	3.79817e-05	2.80234e-05	4.39193e-05	2.74326e-05	3.00589e-05	4.09948e-05	5.16796e-05	4.85961e-05	2.27486e-05	2.42025e-05	2.8727e-05	2.25477e-05	3.03242e-05	3.67198e-05	4.13583e-05	4.27082e-05	2.25173e-05	5.50898e-05	3.37162e-05	3.42546e-05	3.14237e-05	2.79181e-05	4.99682e-05	2.74698e-05	1.94106e-05	4.9581e-05	3.37972e-05	3.95979e-05	5.30891e-05
C_0041	Creatine	132.077	9.41271	0.0133867	0.0192917	0.0146455	0.0170184	0.00822789	0.0110648	0.0221192	0.0216207	0.0172755	0.0113901	0.0156578	0.0170308	0.0245428	0.0204315	0.0340672	0.00958134	0.021371	0.00652593	0.0137126	0.0289337	0.0108995	0.0110105	0.00368772	0.0160236	0.0266484	0.0133345	0.00962844	0.0134086	0.0085205	0.00675188	0.0146517	0.0401055	0.01244	0.00453378	0.0229288	0.0113005	0.0155313	0.00768564	0.0139754	0.00512362	0.0176298	0.0276981	0.0121255	0.00855326	0.0198713	0.0173892
C_0022	Creatinine	114.067	7.71562	0.0248646	0.0178667	0.0142097	0.0219136	0.027398	0.0206204	0.0161724	0.0163376	0.0231838	0.012763	0.0136985	0.0183153	0.0195381	0.0253693	0.0170542	0.0200299	0.0137884	0.0206413	0.029614	0.0187008	0.021438	0.0162797	0.0223566	0.0145039	0.0140439	0.0135692	0.020571	0.032456	0.0247046	0.0216278	0.0329031	0.0140998	0.0210187	0.043926	0.0109285	0.021814	0.0177878	0.0239701	0.0140476	0.0242187	0.0174596	0.0185548	0.0218179	0.022024	0.0188173	0.0231683
C_0148	Cysteine glutathione disulfide	427.096	12.4991	6.69173e-05	0.000209137	0.000200582	0.000151737	6.00628e-05	0.000257056	0.000223922	0.000133576	0.000119545	0.000354539	0.000178752	0.000202219	0.000139859	8.58152e-05	0.000111168	0.000185925	8.33905e-05	0.000191262	0.000152475	0.00010035	0.000235691	0.000271067	0.000276851	0.000173369	0.000361117	0.000390893	0.000138031	0.000421625	0.000187463	0.000287581	0.000396593	0.000136789	0.000199764	0.000533863	0.000310933	9.19336e-05	0.000237448	0.000158473	0.00012727	9.57063e-05	0.0004504	5.07956e-05	0.000307785	0.000274075	0.000264772	0.000183214
C_0119	Cystine	241.031	11.7653	0.0154763	0.0103822	0.0106733	0.0124005	0.0106408	0.0111959	0.0128867	0.0129505	0.0126115	0.0112442	0.0135137	0.0110266	0.0123584	0.014178	0.0141714	0.01125	0.0100853	0.0138552	0.0127246	0.0106858	0.0121076	0.0133791	0.0114776	0.0133415	0.0110272	0.00948966	0.0116437	0.0145772	0.0114443	0.0110377	0.0165631	0.00540012	0.0138214	0.0152956	0.0122122	0.0147447	0.0133021	0.0130595	0.00792116	0.0123299	0.010698	0.0140162	0.0112206	0.00999735	0.0101842	0.0127296
N_0016	Daidzein	253.052	8.13892	N.D.	N.D.	N.D.	N.D.	N.D.	N.D.	N.D.	N.D.	N.D.	N.D.	N.D.	N.D.	N.D.	2.43924e-06	N.D.	N.D.	N.D.	N.D.	N.D.	N.D.	N.D.	N.D.	N.D.	N.D.	N.D.	N.D.	N.D.	N.D.	N.D.	N.D.	N.D.	N.D.	N.D.	N.D.	N.D.	N.D.	N.D.	N.D.	N.D.	N.D.	N.D.	N.D.	N.D.	N.D.	N.D.	N.D.
A_0027	Decanoic acid	171.139	7.98902	0.000246139	0.00014777	0.000140316	0.000189493	0.000183165	0.000208522	N.D.	0.000159926	0.000145493	0.000244452	0.000188925	0.000204225	0.000194521	0.000128263	0.000157625	N.D.	0.000142449	0.00026968	N.D.	0.000121061	N.D.	0.000245022	0.000165922	0.000216308	0.000158363	0.000346193	0.000177707	0.000206277	0.000325362	0.000170724	0.000218893	0.000149235	0.000239938	0.000131916	0.000155434	0.000142023	0.000166718	0.000176405	0.000344139	0.000180889	0.000212981	0.00016406	0.000242731	0.000119731	0.000215578	0.000209017
P_0024	Dehydroisoandrosterone	306.245	10.1001	N.D.	N.D.	4.09179e-06	N.D.	N.D.	N.D.	4.4021e-06	N.D.	8.04185e-06	N.D.	1.90971e-06	N.D.	N.D.	N.D.	N.D.	4.62316e-06	N.D.	N.D.	N.D.	2.19051e-06	N.D.	N.D.	N.D.	3.08376e-06	N.D.	N.D.	2.14502e-06	N.D.	N.D.	N.D.	N.D.	2.34378e-06	N.D.	N.D.	N.D.	N.D.	N.D.	N.D.	N.D.	2.79315e-06	3.41155e-06	N.D.	N.D.	2.5429e-06	N.D.	2.68633e-06
N_0056	Dehydroisoandrosterone 3-sulfate	367.161	11.4067	0.000230197	7.03131e-05	0.00217834	0.000823915	0.00138758	0.000722987	0.00086085	0.000918281	0.00243679	0.000229825	0.00093728	0.000325722	0.000193589	0.000957263	0.000877995	0.00189736	0.00104105	0.00153208	0.00111954	0.00148443	0.00120006	0.00017786	0.000803721	0.00299631	0.000874469	0.00104316	0.00140769	0.00160147	0.001154	0.00142196	0.0010509	0.00150017	0.00179099	0.0011475	0.000731944	0.000373295	0.000760776	0.00115177	0.00117453	0.00117337	0.00229049	0.000343459	0.00220699	0.00138778	0.00208756	0.00191382
N_0062	Deoxycholic acid	391.287	11.7231	0.000112737	1.07805e-05	0.00012545	6.38967e-05	6.48599e-05	5.04912e-05	2.72025e-05	1.38495e-05	1.25136e-05	0.000133667	0.000101618	4.54701e-05	3.56654e-05	N.D.	8.89541e-05	3.37865e-05	0.000108809	1.8115e-05	7.33164e-05	5.10741e-05	3.96382e-05	0.000173199	7.61189e-05	2.28444e-05	0.000106055	3.90813e-05	0.000123814	5.12358e-05	0.000134669	2.66391e-05	5.93609e-05	4.60684e-06	3.48174e-05	5.11786e-05	0.000113285	7.06491e-06	8.27359e-05	6.17329e-05	0.000253051	3.8962e-05	7.31876e-05	9.02412e-05	1.28911e-05	5.47192e-05	2.20681e-06	2.85583e-05
P_0049	Desmosterol 7-Dehydrocholesterol-2	367.351	15.5745	N.D.	N.D.	N.D.	N.D.	N.D.	N.D.	N.D.	N.D.	N.D.	N.D.	N.D.	N.D.	N.D.	N.D.	N.D.	N.D.	N.D.	2.11316e-05	7.37383e-06	N.D.	7.72918e-06	N.D.	N.D.	N.D.	N.D.	N.D.	N.D.	N.D.	N.D.	N.D.	N.D.	N.D.	N.D.	1.69986e-05	8.65569e-06	2.2993e-05	N.D.	N.D.	N.D.	N.D.	N.D.	N.D.	N.D.	N.D.	N.D.	N.D.
C_0018	Diethanolamine	106.087	8.09897	0.000483572	0.000279598	0.000375621	0.000321903	0.000552883	0.000334809	0.000625195	0.000315291	0.000273259	0.000257588	0.000394734	0.000328915	0.000327566	0.00050709	0.000965106	0.000329782	0.000404449	0.000838647	0.000496142	0.000467577	0.000558887	0.000266994	0.000454561	0.000431009	0.000274042	0.000682226	0.000989136	0.000356971	0.000710528	0.000170131	0.000238995	0.000659611	0.000290575	0.000340788	0.000294889	0.000228549	0.00054521	0.000308242	0.000454769	0.000194117	0.000370698	0.000357446	0.000328727	0.000430481	0.000341758	0.0010772
P_0067	Diosgenin-1	415.318	13.3825	7.41446e-06	7.61982e-06	3.76936e-06	2.23688e-06	3.875e-06	2.78926e-06	5.70642e-06	4.19329e-06	6.8012e-06	1.2265e-05	4.29875e-06	5.20421e-06	3.45451e-06	4.35827e-06	2.95637e-06	3.71933e-06	4.51163e-06	6.97482e-06	5.20248e-06	4.10447e-06	3.17978e-06	2.37736e-06	4.20164e-06	N.D.	2.59169e-06	7.61776e-06	3.84054e-06	2.68333e-06	2.30842e-06	N.D.	3.70997e-06	N.D.	4.4219e-06	3.98441e-06	N.D.	2.84915e-06	N.D.	N.D.	4.55547e-06	8.58519e-06	4.59712e-06	3.31764e-06	4.04584e-06	5.4329e-06	2.88377e-06	4.54807e-06
P_0068	Diosgenin-2	415.335	13.8803	N.D.	3.28614e-05	N.D.	N.D.	N.D.	N.D.	N.D.	N.D.	N.D.	N.D.	N.D.	N.D.	N.D.	N.D.	N.D.	N.D.	N.D.	N.D.	N.D.	N.D.	N.D.	N.D.	N.D.	N.D.	3.06696e-06	N.D.	N.D.	N.D.	N.D.	N.D.	N.D.	N.D.	N.D.	N.D.	N.D.	N.D.	N.D.	N.D.	3.31379e-06	7.03432e-06	N.D.	N.D.	N.D.	N.D.	7.58088e-06	N.D.
C_0126	Dyphylline	255.107	24.9018	0.00988413	0.00896043	0.00903594	0.00823366	0.00975328	0.00782291	0.00930287	0.00917952	0.00914615	0.00864837	0.00832709	0.00968302	0.010324	0.0087473	0.00969047	0.00940435	0.00963881	0.00865748	0.00766084	0.0117121	0.0106071	0.00870094	0.00975843	0.0108906	0.00725297	0.00835788	0.00812813	0.00952925	0.00863631	0.00739037	0.00974379	0.00872831	0.00854507	0.0102931	0.00871833	0.00760992	0.00781023	0.0093373	0.00642118	0.0081133	0.00822768	0.00835394	0.00998429	0.0079627	0.00832779	0.0109373
P_0061	Ergosterol-1	397.342	15.5617	4.85563e-06	2.6341e-06	5.38918e-06	5.81136e-06	5.29863e-06	9.49586e-06	4.22275e-06	4.78598e-06	4.4843e-06	5.46049e-06	7.59319e-06	5.68259e-06	3.91225e-06	6.75493e-06	7.98532e-06	6.58281e-06	N.D.	5.08724e-06	3.63591e-06	N.D.	5.35836e-06	9.31522e-06	4.60533e-06	6.60105e-06	8.94097e-06	1.133e-05	7.33408e-06	7.75099e-06	9.57506e-06	7.87257e-06	2.65113e-06	4.36002e-06	5.30628e-06	4.79351e-06	2.62225e-06	5.29869e-06	6.54561e-06	5.7325e-06	1.0756e-05	N.D.	4.33097e-06	8.12078e-06	6.53739e-06	5.83282e-06	7.14951e-06	8.54356e-06
P_0062	Ergosterol-2	397.349	15.8073	9.20257e-06	4.56578e-06	N.D.	8.23717e-06	4.41553e-06	1.03535e-05	1.18857e-05	8.66811e-06	5.75486e-06	1.63047e-05	6.99973e-06	1.21697e-05	N.D.	9.20502e-06	9.00205e-06	9.71824e-06	4.93643e-06	1.22002e-05	N.D.	4.54112e-06	6.89619e-06	9.37737e-06	4.97606e-06	7.0264e-06	3.39371e-06	N.D.	6.12751e-06	N.D.	5.9011e-06	7.36375e-06	8.61619e-06	7.27155e-06	9.76503e-06	N.D.	6.91253e-06	1.0516e-05	N.D.	2.85874e-06	7.30774e-06	6.10854e-06	7.54896e-06	1.33979e-05	7.53713e-06	5.50081e-06	1.03288e-05	5.54269e-06
N_0048	Erucic acid	337.313	15.5167	0.000282138	0.000100776	0.000288862	0.000271067	0.000235291	0.00024748	0.000368	0.000181257	0.000116933	0.000214847	0.000186104	0.000147554	0.000180624	0.000196379	0.000170689	0.000163301	0.00018229	0.000159529	3.97851e-05	0.000167144	9.22026e-05	0.000193683	0.000313402	0.000360961	0.000198788	0.000229217	0.000174065	0.000225642	0.000135926	0.000239995	0.000113321	0.000190904	0.000219641	0.000109215	5.18767e-05	6.40827e-05	0.00016783	0.000257556	0.000182949	0.00015161	9.2259e-05	0.000202042	0.000279618	0.000223136	0.000256278	0.00027064
A_0040	Erythrose 4-phosphate	199.002	10.9843	N.D.	N.D.	N.D.	N.D.	N.D.	N.D.	N.D.	N.D.	N.D.	N.D.	N.D.	N.D.	N.D.	N.D.	N.D.	N.D.	N.D.	N.D.	N.D.	N.D.	N.D.	N.D.	N.D.	N.D.	N.D.	N.D.	N.D.	0.000151081	N.D.	N.D.	N.D.	N.D.	N.D.	N.D.	N.D.	N.D.	N.D.	N.D.	N.D.	N.D.	N.D.	N.D.	N.D.	N.D.	N.D.	N.D.
N_0050	Estrone 3-sulfate	349.111	10.8936	N.D.	N.D.	N.D.	1.47344e-06	8.96283e-07	N.D.	N.D.	1.11576e-06	6.27403e-07	N.D.	N.D.	N.D.	N.D.	N.D.	1.01784e-06	6.7355e-07	1.21207e-06	N.D.	9.4237e-07	N.D.	N.D.	N.D.	N.D.	N.D.	N.D.	N.D.	N.D.	7.95873e-07	9.56377e-07	N.D.	N.D.	N.D.	N.D.	1.09203e-06	N.D.	N.D.	N.D.	7.042e-07	N.D.	7.60207e-07	2.00274e-06	7.5283e-07	1.07821e-06	1.50445e-06	N.D.	N.D.
C_0002	Ethanolamine	62.0607	6.71066	0.00158271	0.00113383	0.000933472	0.00132387	0.00138857	0.00119656	0.000951307	0.00104243	0.00157908	0.00167919	0.000610043	0.00121997	0.00110342	0.0011429	0.000876066	0.00156467	N.D.	0.000832219	0.00107004	0.000907476	0.000787872	0.000913203	0.00135873	0.0010747	0.00116309	0.00132569	0.000989543	0.00121799	0.00098436	0.00136699	0.00108108	0.000830365	0.00112601	0.000977752	0.000777332	0.00130892	0.00100131	0.000911019	0.00149119	0.00145163	0.00124591	0.00105565	0.00117313	0.00124792	0.000829465	0.00123384
P_0043	Ethyl arachidonate	350.306	14.5264	N.D.	N.D.	N.D.	1.02322e-05	5.11592e-06	3.85552e-06	9.55418e-06	N.D.	4.08819e-06	N.D.	4.16941e-06	N.D.	5.29262e-06	N.D.	6.71048e-06	N.D.	N.D.	N.D.	N.D.	N.D.	3.55622e-06	N.D.	N.D.	N.D.	N.D.	N.D.	N.D.	N.D.	1.09e-05	4.86205e-06	N.D.	8.04311e-06	7.5246e-06	N.D.	N.D.	7.01558e-06	N.D.	N.D.	9.41147e-07	N.D.	N.D.	4.21602e-06	3.97554e-06	N.D.	N.D.	1.2284e-05
P_0025	Etiocholan-3α-ol-17-one-1	308.26	10.3308	7.90773e-06	3.85572e-06	1.378e-05	1.36102e-05	1.50128e-05	1.31969e-05	N.D.	1.44024e-05	1.51046e-05	2.87233e-06	6.71822e-06	N.D.	N.D.	N.D.	2.04834e-05	7.38267e-06	1.05906e-05	N.D.	1.24306e-05	6.70252e-06	2.20422e-05	3.23197e-06	1.82401e-05	1.06746e-05	1.20376e-05	9.96912e-06	1.5236e-05	N.D.	8.31519e-06	4.80552e-06	9.69927e-06	7.04591e-06	1.74076e-05	8.73212e-06	1.68981e-05	N.D.	4.30417e-06	N.D.	1.28834e-05	1.99002e-05	2.25178e-05	5.23465e-06	1.04426e-05	1.55894e-05	1.26055e-05	1.38227e-05
P_0026	Etiocholan-3α-ol-17-one-2 Androsterone	308.264	10.5246	N.D.	N.D.	N.D.	N.D.	N.D.	N.D.	N.D.	N.D.	N.D.	N.D.	N.D.	N.D.	N.D.	N.D.	N.D.	N.D.	N.D.	6.85205e-06	N.D.	N.D.	N.D.	N.D.	N.D.	N.D.	N.D.	N.D.	N.D.	N.D.	N.D.	N.D.	N.D.	N.D.	N.D.	N.D.	N.D.	N.D.	N.D.	N.D.	N.D.	N.D.	N.D.	N.D.	N.D.	N.D.	N.D.	N.D.
N_0002	FA(12:0)	199.171	12.712	1.16643e-05	7.70118e-06	5.10605e-06	6.10014e-06	6.82554e-06	3.81816e-06	3.52443e-06	3.94849e-06	4.73144e-06	1.47067e-05	7.20455e-06	1.25047e-05	7.14608e-06	6.2028e-06	5.82296e-06	3.23945e-06	5.20036e-06	1.3884e-05	2.74715e-06	2.68127e-06	3.4268e-06	4.96936e-06	5.95078e-06	1.90269e-05	3.34214e-06	9.88463e-06	7.88616e-06	9.91382e-06	1.0857e-05	4.15443e-06	4.507e-06	5.00379e-06	9.00634e-06	5.55996e-06	4.69008e-06	4.72713e-06	3.91729e-06	5.35191e-06	7.44038e-06	1.61499e-05	9.46913e-06	7.75741e-06	9.62095e-06	7.11874e-06	9.79846e-06	5.26814e-06
N_0001	FA(12:1)	197.155	12.1908	N.D.	N.D.	N.D.	N.D.	N.D.	N.D.	N.D.	N.D.	N.D.	N.D.	N.D.	N.D.	N.D.	N.D.	N.D.	N.D.	N.D.	N.D.	N.D.	N.D.	N.D.	N.D.	N.D.	N.D.	N.D.	N.D.	N.D.	N.D.	N.D.	N.D.	N.D.	N.D.	N.D.	N.D.	N.D.	N.D.	N.D.	N.D.	N.D.	N.D.	N.D.	N.D.	N.D.	N.D.	N.D.	N.D.
N_0003	FA(13:0)	213.187	13.051	N.D.	N.D.	N.D.	2.80928e-06	N.D.	N.D.	N.D.	N.D.	N.D.	N.D.	N.D.	N.D.	N.D.	N.D.	N.D.	2.30931e-06	N.D.	N.D.	N.D.	N.D.	N.D.	N.D.	N.D.	N.D.	2.86635e-06	N.D.	N.D.	2.32995e-06	N.D.	N.D.	N.D.	N.D.	N.D.	N.D.	N.D.	N.D.	N.D.	N.D.	N.D.	N.D.	N.D.	N.D.	3.53084e-06	N.D.	N.D.	N.D.
N_0007	FA(14:1)-1	225.187	12.9389	9.17759e-06	5.50427e-06	4.62717e-06	6.7136e-06	4.03902e-06	2.74338e-06	2.44565e-06	3.79142e-06	5.61211e-06	1.29331e-05	5.14013e-06	5.09067e-06	7.4278e-06	1.25075e-06	5.21936e-06	3.93225e-06	5.21768e-06	5.68172e-06	1.03946e-06	1.39154e-06	1.53177e-06	5.69175e-06	4.3992e-06	1.44653e-05	2.58204e-06	1.20625e-05	3.49714e-06	1.12057e-05	3.25409e-06	5.71572e-06	2.91386e-06	4.2658e-06	6.84886e-06	3.37003e-06	3.48256e-06	4.5667e-06	4.67711e-06	4.91812e-06	7.37411e-06	4.30384e-06	8.0775e-06	3.97144e-06	7.10908e-06	3.77553e-06	8.04654e-06	7.16399e-06
N_0006	FA(14:1)-2	225.187	13.0703	6.18399e-06	2.19691e-06	2.36956e-06	3.66926e-06	2.66012e-06	4.92264e-06	2.22499e-06	4.15431e-06	4.89836e-06	5.51068e-06	6.95323e-06	2.91142e-06	3.64076e-06	1.6073e-06	5.69869e-06	3.03418e-06	2.3722e-06	4.46076e-06	1.16511e-06	1.04083e-06	9.44487e-07	9.62413e-06	5.05026e-06	3.64809e-06	3.45239e-06	1.35004e-05	4.03696e-06	5.77297e-06	7.09767e-07	4.42995e-06	1.37994e-06	3.14204e-06	3.82053e-06	2.11948e-06	1.47002e-06	2.25183e-06	4.78405e-06	2.78299e-06	1.34228e-05	3.99856e-06	3.26125e-06	1.81115e-06	1.04977e-05	3.25675e-06	5.79671e-06	7.12952e-06
N_0005	FA(14:2)	223.171	12.5578	3.42893e-06	N.D.	N.D.	3.62339e-06	2.78652e-06	3.45594e-06	N.D.	2.24777e-06	2.92981e-06	3.90412e-06	2.90217e-06	N.D.	N.D.	N.D.	2.83455e-06	N.D.	N.D.	3.78379e-06	N.D.	N.D.	N.D.	4.28192e-06	3.82116e-06	N.D.	2.69228e-06	5.52889e-06	2.45856e-06	3.00471e-06	N.D.	2.13394e-06	N.D.	N.D.	N.D.	N.D.	N.D.	N.D.	2.6059e-06	N.D.	6.10895e-06	2.47815e-06	N.D.	N.D.	1.03378e-05	N.D.	2.57563e-06	N.D.
N_0004	FA(14:3)	221.156	12.0956	0.000241581	0.000448871	0.000366728	0.00020041	0.000273378	0.000275792	0.000326607	0.00032376	0.000261685	0.000304262	0.000225364	0.000337287	0.000213131	0.000175699	0.000217574	0.000218692	0.000206722	0.000408165	0.000259906	0.000245896	0.00106989	0.000214679	0.000235604	9.97204e-05	0.000196995	0.00020576	0.000261757	0.000223525	0.000265061	0.00015661	0.00024291	0.000240819	0.000163743	0.000217355	0.000258153	0.000291604	0.000246395	0.00013577	0.000255756	0.000263773	0.000233007	0.000216242	0.000205796	0.000439125	0.000227448	0.000258541
N_0011	FA(15:0)-1	241.216	13.7973	N.D.	N.D.	N.D.	3.91579e-06	N.D.	N.D.	N.D.	3.19021e-06	3.22912e-06	4.93485e-06	3.24923e-06	N.D.	4.89227e-06	N.D.	3.39673e-06	N.D.	N.D.	N.D.	N.D.	N.D.	N.D.	3.04686e-06	2.81111e-06	4.56162e-06	N.D.	3.66989e-06	N.D.	N.D.	N.D.	N.D.	N.D.	N.D.	3.94413e-06	N.D.	N.D.	N.D.	N.D.	3.64493e-06	N.D.	N.D.	N.D.	N.D.	4.53796e-06	3.34898e-06	4.46279e-06	N.D.
N_0009	FA(15:1)-1	239.202	13.4581	N.D.	N.D.	N.D.	N.D.	N.D.	N.D.	N.D.	N.D.	N.D.	N.D.	N.D.	N.D.	N.D.	N.D.	N.D.	N.D.	N.D.	N.D.	N.D.	N.D.	N.D.	N.D.	N.D.	N.D.	N.D.	N.D.	N.D.	N.D.	N.D.	N.D.	N.D.	N.D.	N.D.	N.D.	N.D.	N.D.	N.D.	N.D.	N.D.	N.D.	N.D.	N.D.	3.41236e-06	N.D.	N.D.	N.D.
N_0010	FA(15:1)-2	239.202	13.5571	N.D.	N.D.	N.D.	N.D.	N.D.	N.D.	N.D.	N.D.	N.D.	N.D.	N.D.	N.D.	N.D.	N.D.	N.D.	N.D.	N.D.	N.D.	N.D.	N.D.	N.D.	N.D.	N.D.	N.D.	N.D.	N.D.	N.D.	N.D.	N.D.	N.D.	N.D.	N.D.	N.D.	N.D.	N.D.	N.D.	N.D.	N.D.	N.D.	N.D.	N.D.	N.D.	N.D.	N.D.	N.D.	N.D.
N_0015	FA(16:2)	251.203	13.2357	4.47251e-06	N.D.	N.D.	4.51204e-06	3.66557e-06	3.61033e-06	3.49378e-06	N.D.	N.D.	4.37054e-06	N.D.	N.D.	N.D.	N.D.	N.D.	N.D.	N.D.	3.14912e-06	N.D.	N.D.	N.D.	3.0993e-06	N.D.	N.D.	2.55883e-06	4.04289e-06	3.60862e-06	4.85022e-06	N.D.	2.81464e-06	N.D.	N.D.	2.37098e-06	N.D.	N.D.	N.D.	N.D.	N.D.	3.29546e-06	N.D.	3.14024e-06	N.D.	7.86738e-06	2.18462e-06	N.D.	N.D.
N_0014	FA(16:3)	249.186	12.9707	4.48444e-06	N.D.	N.D.	2.98701e-06	3.41851e-06	3.28374e-06	N.D.	N.D.	2.81469e-06	5.06153e-06	N.D.	N.D.	N.D.	N.D.	2.80496e-06	N.D.	N.D.	N.D.	N.D.	N.D.	N.D.	3.85664e-06	N.D.	3.28509e-06	N.D.	4.25947e-06	2.99838e-06	2.91244e-06	N.D.	2.59854e-06	N.D.	N.D.	2.52267e-06	N.D.	N.D.	N.D.	N.D.	N.D.	3.57259e-06	3.65737e-06	3.7574e-06	4.09691e-06	3.8152e-06	N.D.	N.D.	N.D.
N_0022	FA(17:0)	269.249	14.5086	1.73653e-05	1.36376e-05	1.12756e-05	2.19238e-05	1.47427e-05	8.84769e-06	8.42186e-06	1.64385e-05	2.68403e-05	2.28834e-05	1.90406e-05	1.25393e-05	2.27656e-05	6.37259e-06	1.87708e-05	1.53698e-05	1.38811e-05	1.86107e-05	6.68226e-06	1.06741e-05	5.87278e-06	1.11388e-05	1.97021e-05	2.10839e-05	1.00496e-05	2.03107e-05	1.24923e-05	2.63215e-05	1.10014e-05	9.44336e-06	1.2372e-05	9.63299e-06	1.67092e-05	1.48305e-05	8.19597e-06	1.14712e-05	1.07838e-05	1.5729e-05	1.51639e-05	1.34203e-05	1.87507e-05	1.13743e-05	1.90346e-05	1.50733e-05	2.31684e-05	1.35122e-05
N_0020	FA(17:1)	267.234	14.0532	5.57871e-05	2.83437e-05	1.68481e-05	4.31425e-05	2.41135e-05	2.5682e-05	2.1263e-05	3.94578e-05	6.08698e-05	4.95788e-05	4.71527e-05	1.85351e-05	4.18904e-05	7.31772e-06	5.35665e-05	3.31771e-05	2.2406e-05	2.7502e-05	6.19108e-06	1.05667e-05	7.54379e-06	2.6647e-05	3.43113e-05	5.42796e-05	2.16137e-05	5.39112e-05	3.7295e-05	6.0919e-05	1.10615e-05	1.93837e-05	1.94849e-05	1.30378e-05	2.69066e-05	1.71202e-05	1.27577e-05	2.75434e-05	2.51753e-05	2.10584e-05	3.27738e-05	3.36346e-05	3.42462e-05	2.77455e-05	4.43251e-05	2.2267e-05	4.18248e-05	2.54905e-05
N_0019	FA(17:2)	265.219	13.5595	N.D.	N.D.	N.D.	N.D.	N.D.	N.D.	N.D.	N.D.	N.D.	N.D.	N.D.	N.D.	N.D.	N.D.	N.D.	N.D.	N.D.	N.D.	N.D.	N.D.	N.D.	N.D.	N.D.	N.D.	N.D.	N.D.	N.D.	2.27804e-06	N.D.	N.D.	N.D.	N.D.	N.D.	N.D.	N.D.	N.D.	N.D.	N.D.	N.D.	N.D.	N.D.	N.D.	2.61259e-06	N.D.	N.D.	N.D.
N_0033	FA(19:0)	297.275	15.2293	N.D.	N.D.	N.D.	N.D.	N.D.	N.D.	N.D.	N.D.	N.D.	N.D.	N.D.	N.D.	N.D.	N.D.	N.D.	N.D.	N.D.	N.D.	N.D.	N.D.	N.D.	N.D.	N.D.	N.D.	N.D.	N.D.	N.D.	N.D.	N.D.	N.D.	N.D.	N.D.	N.D.	N.D.	N.D.	N.D.	N.D.	N.D.	N.D.	N.D.	N.D.	N.D.	N.D.	N.D.	N.D.	N.D.
N_0031	FA(19:1)	295.265	14.7073	1.39423e-05	7.89326e-06	6.00785e-06	1.33699e-05	8.54916e-06	9.61963e-06	5.88427e-06	1.1358e-05	2.00827e-05	1.88066e-05	1.24823e-05	6.42243e-06	1.80846e-05	4.15407e-06	1.44746e-05	1.13092e-05	6.76451e-06	8.96987e-06	2.27882e-06	5.91689e-06	3.66897e-06	9.44353e-06	1.31124e-05	1.60685e-05	1.22893e-05	1.7068e-05	1.32316e-05	1.87203e-05	3.4165e-06	8.37909e-06	8.59351e-06	6.22818e-06	8.77598e-06	5.82416e-06	5.41926e-06	1.08008e-05	8.47621e-06	1.0963e-05	9.31403e-06	1.08225e-05	1.15021e-05	8.42295e-06	1.27786e-05	9.97776e-06	1.28105e-05	1.06799e-05
N_0030	FA(19:2)	293.248	14.2446	N.D.	N.D.	N.D.	N.D.	N.D.	N.D.	N.D.	N.D.	N.D.	N.D.	N.D.	N.D.	N.D.	N.D.	N.D.	N.D.	N.D.	N.D.	N.D.	N.D.	N.D.	N.D.	N.D.	N.D.	N.D.	N.D.	N.D.	N.D.	N.D.	N.D.	N.D.	N.D.	N.D.	N.D.	N.D.	N.D.	N.D.	N.D.	N.D.	N.D.	N.D.	N.D.	N.D.	N.D.	N.D.	N.D.
N_0036	FA(20:3)	305.25	14.2955	2.60777e-05	6.56671e-06	8.89362e-06	1.33584e-05	1.65927e-05	1.46432e-05	7.71697e-06	1.53336e-05	2.25463e-05	2.71964e-05	1.70061e-05	1.4338e-05	1.42976e-05	1.00173e-05	1.47882e-05	1.31567e-05	8.42678e-06	1.22701e-05	8.25859e-06	1.00689e-05	5.04938e-06	1.33468e-05	1.4664e-05	2.19732e-05	8.30893e-06	3.42743e-05	2.11412e-05	1.58425e-05	4.69167e-06	1.0513e-05	6.83453e-06	7.22335e-06	1.37483e-05	1.25172e-05	1.18244e-05	1.27833e-05	9.1516e-06	8.8053e-06	1.66761e-05	1.76224e-05	1.57315e-05	2.35122e-05	1.28734e-05	1.13612e-05	1.5085e-05	1.02433e-05
N_0047	FA(22:2)	335.297	15.1178	1.97983e-06	1.05644e-06	1.30606e-06	2.13849e-06	1.82129e-06	1.41325e-06	1.48333e-06	1.98779e-06	1.64046e-06	2.18239e-06	1.85499e-06	1.21646e-06	1.98833e-06	8.48923e-07	1.56818e-06	1.10334e-06	1.48334e-06	1.9886e-06	5.5971e-07	7.91933e-07	8.83943e-07	1.71277e-06	1.70979e-06	2.12351e-06	1.81033e-06	1.71462e-06	1.88939e-06	3.17196e-06	8.90213e-07	1.23174e-06	7.64e-07	1.33062e-06	1.73048e-06	7.7499e-07	6.76677e-07	1.1517e-06	1.28888e-06	1.78021e-06	1.15672e-06	1.69999e-06	1.47634e-06	1.73478e-06	3.16354e-06	1.18742e-06	1.63513e-06	1.50518e-06
N_0046	FA(22:4)	331.265	14.3613	0.000104925	2.48743e-05	2.67368e-05	5.2287e-05	4.0867e-05	3.59192e-05	2.26299e-05	5.47481e-05	0.000109289	0.000112621	6.09036e-05	3.61593e-05	6.8546e-05	2.78504e-05	7.71365e-05	5.79766e-05	2.69541e-05	5.611e-05	1.73053e-05	2.56361e-05	1.77576e-05	5.60844e-05	5.99094e-05	0.000101372	5.04745e-05	6.95774e-05	0.00010066	8.56257e-05	1.43998e-05	3.98642e-05	2.84219e-05	3.5826e-05	3.81997e-05	4.57831e-05	2.63846e-05	6.09943e-05	3.54132e-05	4.30294e-05	3.83044e-05	6.68741e-05	6.09957e-05	4.88629e-05	5.49828e-05	4.06258e-05	6.05611e-05	3.95369e-05
N_0043	FA(22:5)-1	329.241	13.7469	6.46904e-05	2.47122e-05	2.15748e-05	5.41789e-05	6.31822e-05	3.28849e-05	8.2864e-05	9.5105e-05	4.64625e-05	6.09169e-05	4.8888e-05	2.23171e-05	4.22317e-05	1.46637e-05	6.61889e-05	3.947e-05	2.27177e-05	2.41231e-05	2.32223e-05	1.27784e-05	2.05123e-05	3.42321e-05	3.59237e-05	4.30873e-05	9.80245e-05	7.2381e-05	4.57679e-05	7.3353e-05	1.00149e-05	2.30249e-05	1.30709e-05	9.57708e-06	4.9886e-05	1.58344e-05	3.81856e-05	2.63803e-05	2.23105e-05	1.87655e-05	7.21446e-05	4.59894e-05	4.12225e-05	4.95667e-05	8.85139e-05	3.40258e-05	3.90525e-05	4.00827e-05
N_0044	FA(22:5)-2	329.25	14.1424	5.07362e-05	2.24013e-05	2.30861e-05	3.83094e-05	3.70751e-05	2.00825e-05	3.58879e-05	5.18503e-05	5.2915e-05	5.89533e-05	4.74699e-05	2.12563e-05	3.76916e-05	2.41094e-05	4.21159e-05	4.39924e-05	2.03051e-05	3.69856e-05	1.51236e-05	1.5075e-05	1.54024e-05	2.93443e-05	3.86253e-05	3.56581e-05	4.85829e-05	4.93329e-05	3.82044e-05	4.31502e-05	9.80438e-06	2.52183e-05	1.09921e-05	1.47039e-05	3.10474e-05	1.3075e-05	1.7897e-05	3.03167e-05	1.98341e-05	2.12781e-05	3.03459e-05	3.80821e-05	4.93605e-05	3.3359e-05	5.40586e-05	3.39106e-05	4.25624e-05	2.53181e-05
N_0045	FA(22:5)-3	329.25	13.9621	0.000263735	8.02231e-05	5.75846e-05	0.000450746	0.00020672	0.000139307	0.00019054	0.000296738	0.00021402	0.00027144	0.000228769	9.50393e-05	0.000160865	4.66512e-05	0.000239375	0.000157514	7.81324e-05	9.97384e-05	4.55993e-05	5.10289e-05	4.54262e-05	0.000117663	0.000119655	0.000186984	0.000349445	0.000275458	0.000235159	0.000265113	2.95034e-05	9.15487e-05	5.46881e-05	4.44582e-05	0.000125611	8.12682e-05	0.000143555	8.99244e-05	6.54908e-05	8.41827e-05	0.000209427	0.000180534	0.000136519	0.000181541	0.000381538	0.000117566	0.000143024	0.000125758
N_0057	FA(24:0)	367.36	16.1674	N.D.	N.D.	N.D.	N.D.	N.D.	N.D.	N.D.	N.D.	N.D.	N.D.	N.D.	N.D.	N.D.	N.D.	N.D.	N.D.	N.D.	N.D.	N.D.	N.D.	N.D.	N.D.	N.D.	N.D.	N.D.	N.D.	N.D.	N.D.	N.D.	N.D.	N.D.	3.32095e-06	N.D.	N.D.	N.D.	N.D.	N.D.	N.D.	N.D.	N.D.	N.D.	N.D.	N.D.	N.D.	N.D.	N.D.
N_0054	FA(24:2)	363.327	15.6144	N.D.	N.D.	N.D.	N.D.	N.D.	N.D.	N.D.	N.D.	N.D.	N.D.	N.D.	N.D.	N.D.	N.D.	N.D.	N.D.	N.D.	1.90398e-06	N.D.	N.D.	N.D.	N.D.	N.D.	1.88152e-06	N.D.	N.D.	N.D.	N.D.	N.D.	N.D.	N.D.	N.D.	N.D.	N.D.	N.D.	N.D.	N.D.	N.D.	N.D.	N.D.	N.D.	N.D.	2.11495e-06	N.D.	N.D.	N.D.
N_0053	FA(24:4)	359.296	14.8852	3.85829e-06	N.D.	N.D.	N.D.	N.D.	N.D.	N.D.	4.46846e-06	2.82044e-06	3.80047e-06	N.D.	N.D.	4.19879e-06	N.D.	N.D.	N.D.	N.D.	3.1733e-06	N.D.	N.D.	N.D.	3.33815e-06	3.54126e-06	5.52355e-06	2.75611e-06	N.D.	3.40912e-06	3.9217e-06	N.D.	2.87407e-06	N.D.	3.80735e-06	N.D.	N.D.	N.D.	2.96807e-06	N.D.	N.D.	N.D.	2.36442e-06	3.30966e-06	3.31681e-06	3.16946e-06	2.36907e-06	N.D.	N.D.
N_0052	FA(24:5)	357.281	14.5157	5.74271e-06	3.78757e-06	N.D.	8.57116e-06	7.00365e-06	5.28486e-06	7.26339e-06	2.1454e-05	7.45403e-06	1.06701e-05	5.54703e-06	N.D.	6.35508e-06	N.D.	1.38946e-05	4.9971e-06	2.09515e-06	3.6629e-06	N.D.	N.D.	N.D.	3.68187e-06	6.21851e-06	7.32642e-06	1.18135e-05	8.35049e-06	4.95819e-06	1.08596e-05	N.D.	3.26304e-06	N.D.	N.D.	3.97785e-06	N.D.	6.65011e-06	N.D.	N.D.	N.D.	7.31989e-06	4.48342e-06	8.87012e-06	6.05536e-06	1.25771e-05	3.55072e-06	3.72514e-06	4.92919e-06
N_0059	FA(25:0)	381.374	16.397	N.D.	N.D.	N.D.	N.D.	2.91866e-06	2.89183e-06	3.44475e-06	2.8219e-06	N.D.	2.04995e-06	4.62552e-06	2.72117e-06	N.D.	N.D.	2.97658e-06	N.D.	N.D.	2.54469e-06	2.58723e-06	3.57502e-06	N.D.	N.D.	2.6955e-06	N.D.	2.68648e-06	N.D.	N.D.	N.D.	N.D.	N.D.	N.D.	7.16185e-06	N.D.	N.D.	N.D.	N.D.	N.D.	N.D.	N.D.	N.D.	N.D.	N.D.	N.D.	2.19615e-06	2.35434e-06	2.568e-06
N_0066	FA(26:0)	395.39	16.6186	N.D.	N.D.	N.D.	N.D.	2.43031e-06	2.38116e-06	2.82567e-06	2.08528e-06	N.D.	2.5394e-06	4.2246e-06	2.64046e-06	N.D.	N.D.	N.D.	N.D.	N.D.	2.73811e-06	N.D.	2.56248e-06	N.D.	N.D.	2.83545e-06	N.D.	N.D.	N.D.	N.D.	N.D.	N.D.	N.D.	N.D.	2.52146e-06	N.D.	N.D.	N.D.	N.D.	N.D.	N.D.	N.D.	N.D.	N.D.	N.D.	N.D.	N.D.	N.D.	N.D.
N_0064	FA(26:2)	391.357	15.7666	N.D.	N.D.	N.D.	N.D.	N.D.	N.D.	N.D.	N.D.	N.D.	N.D.	N.D.	N.D.	N.D.	N.D.	N.D.	N.D.	N.D.	N.D.	N.D.	N.D.	N.D.	N.D.	N.D.	N.D.	N.D.	N.D.	N.D.	N.D.	N.D.	N.D.	N.D.	N.D.	N.D.	N.D.	N.D.	N.D.	N.D.	N.D.	N.D.	N.D.	N.D.	N.D.	N.D.	N.D.	N.D.	N.D.
P_0005	Flavanone	225.092	10.4573	N.D.	N.D.	N.D.	N.D.	N.D.	N.D.	N.D.	N.D.	N.D.	3.96289e-06	N.D.	N.D.	N.D.	N.D.	N.D.	N.D.	N.D.	N.D.	N.D.	N.D.	N.D.	N.D.	N.D.	N.D.	N.D.	N.D.	N.D.	N.D.	N.D.	N.D.	N.D.	N.D.	N.D.	N.D.	N.D.	N.D.	N.D.	N.D.	N.D.	N.D.	N.D.	N.D.	N.D.	N.D.	N.D.	N.D.
C_0015	GABA	104.073	8.15658	N.D.	N.D.	N.D.	N.D.	N.D.	N.D.	N.D.	N.D.	N.D.	N.D.	N.D.	N.D.	N.D.	N.D.	N.D.	N.D.	N.D.	N.D.	N.D.	N.D.	N.D.	N.D.	N.D.	N.D.	N.D.	N.D.	N.D.	N.D.	N.D.	N.D.	N.D.	N.D.	N.D.	N.D.	N.D.	N.D.	N.D.	N.D.	N.D.	N.D.	N.D.	N.D.	N.D.	N.D.	N.D.	N.D.
N_0021	Genistein Baicalein	269.046	8.76978	N.D.	N.D.	N.D.	N.D.	N.D.	N.D.	N.D.	N.D.	N.D.	N.D.	N.D.	N.D.	N.D.	3.11272e-06	N.D.	N.D.	N.D.	N.D.	N.D.	N.D.	N.D.	N.D.	N.D.	N.D.	N.D.	N.D.	N.D.	N.D.	N.D.	N.D.	N.D.	N.D.	N.D.	N.D.	N.D.	N.D.	N.D.	N.D.	N.D.	N.D.	N.D.	N.D.	N.D.	N.D.	N.D.	N.D.
C_0062	Gln	147.076	11.494	0.137079	0.152296	0.109381	0.121242	0.13551	0.147603	0.133523	0.0991499	0.129017	0.160423	0.0985249	0.103551	0.129847	0.117555	0.102796	0.133894	0.123332	0.120319	0.146546	0.132537	0.131012	0.15494	0.129642	0.118096	0.141087	0.138535	0.117631	0.133558	0.127538	0.141951	0.116551	0.105202	0.139	0.125649	0.124814	0.144174	0.123522	0.123104	0.150722	0.147233	0.130924	0.12893	0.130286	0.147951	0.111711	0.125026
C_0065	Glu	148.062	11.7211	0.0132797	0.00603691	0.00698387	0.00978897	0.0102784	0.00996622	0.00664594	0.00593959	0.0195216	0.0111013	0.0105314	0.010999	0.00578032	0.00951907	0.0114696	0.00769016	0.00860374	0.00689588	0.0120368	0.0174108	0.00730928	0.00726103	0.008172	0.0132836	0.00523244	0.00520004	0.00944263	0.00833311	0.0114285	0.00598327	0.0147775	0.00726329	0.0107267	0.00688568	0.00675855	0.0105443	0.00459405	0.00473718	0.00514336	0.0202783	0.00936394	0.0182823	0.00593697	0.00463814	0.00461631	0.0062764
A_0039	Gluconic acid	195.051	8.17975	0.000208185	0.000204948	0.000168251	0.000168116	0.000250608	N.D.	0.000257953	0.000183363	0.000187116	0.000160608	0.000229742	0.000185021	0.000225896	0.000218375	0.000198561	0.000202568	0.000163052	0.000211917	N.D.	0.000227948	0.000174141	0.000229383	0.000204391	0.000245478	0.000183058	N.D.	0.000281623	0.000260411	0.000288515	0.000186312	0.000371859	0.000171747	0.000247343	0.000420841	N.D.	0.000171129	0.000262754	0.000271586	0.000189122	0.000182252	0.000157698	0.000146156	0.000149482	0.000181003	0.00022854	0.000237551
C_0141	Glutathione (GSSG)_divalent	307.086	13.0914	N.D.	3.99705e-05	N.D.	N.D.	N.D.	3.41761e-05	N.D.	N.D.	N.D.	N.D.	N.D.	N.D.	N.D.	N.D.	N.D.	N.D.	N.D.	N.D.	N.D.	N.D.	N.D.	3.03329e-05	N.D.	N.D.	N.D.	0.000130162	N.D.	N.D.	N.D.	N.D.	N.D.	N.D.	N.D.	N.D.	3.86078e-05	N.D.	N.D.	2.62121e-05	N.D.	N.D.	0.000119508	N.D.	N.D.	N.D.	N.D.	N.D.
C_0003	Gly	76.0396	8.81381	0.0321897	0.0373045	0.0501761	0.0388954	0.0389468	0.0498499	0.0557104	0.0282069	0.0322289	0.0381506	0.0293455	0.0706669	0.0620524	0.035341	0.0249438	0.0396162	0.0711257	0.0336079	0.0490901	0.0364363	0.0447897	0.0346538	0.0358578	0.0345142	0.0420996	0.0647134	0.0309771	0.0337191	0.0401777	0.0417696	0.0368935	0.0775276	0.0539839	0.0378167	0.0434177	0.0381503	0.0356807	0.0398962	0.0656154	0.0363315	0.0403588	0.0341103	0.0354955	0.0365291	0.0805178	0.0543218
C_0011	Glycerol	93.0549	24.8851	0.0983724	0.0811626	0.0765422	0.0672792	0.130465	0.0735388	0.104017	0.109267	0.0847219	0.0664436	0.0745581	0.122092	0.126821	0.0826085	0.111795	0.0846617	0.0948026	0.0806888	0.0578098	0.169387	0.17834	0.0851829	0.0975116	0.133339	0.0554626	0.0767491	0.0675048	0.121461	0.104733	0.0622454	0.10811	0.0613154	0.0830433	0.121522	0.0754833	0.0553221	0.0681007	0.115552	0.0471398	0.0709272	0.105018	0.0934805	0.135725	0.0728464	0.0774919	0.097208
P_0009	Glycitein	285.076	8.08809	N.D.	N.D.	N.D.	N.D.	N.D.	N.D.	N.D.	N.D.	N.D.	N.D.	N.D.	N.D.	N.D.	3.37365e-06	N.D.	N.D.	N.D.	N.D.	N.D.	N.D.	N.D.	N.D.	N.D.	N.D.	N.D.	N.D.	N.D.	N.D.	N.D.	N.D.	N.D.	N.D.	N.D.	N.D.	N.D.	N.D.	N.D.	N.D.	N.D.	N.D.	N.D.	N.D.	N.D.	N.D.	N.D.	N.D.
N_0071	Glycochenodeoxycholic acid	448.308	10.8758	1.30001e-05	2.77495e-05	1.21712e-05	5.60307e-05	2.5251e-05	2.71962e-06	2.87716e-05	0.000102915	6.06683e-06	0.000418149	1.00229e-05	3.28962e-05	7.76371e-06	1.72445e-05	0.000179334	2.05208e-05	1.66342e-05	4.32053e-05	0.00010859	4.08073e-05	3.98743e-05	0.000417205	3.23095e-06	7.28407e-06	5.00741e-06	4.43996e-06	1.27974e-05	0.000141781	9.78333e-05	3.9097e-05	8.96011e-05	1.4033e-06	0.000105919	2.07251e-06	6.04343e-06	4.24525e-05	1.74927e-05	1.22305e-05	8.88026e-06	7.21297e-06	7.88993e-06	3.94962e-06	2.69849e-05	7.16485e-06	0.000284629	3.11148e-05
N_0073	Glycocholic acid	464.302	10.1049	N.D.	5.20415e-06	N.D.	N.D.	3.75749e-06	N.D.	N.D.	7.97823e-06	N.D.	1.8749e-05	N.D.	N.D.	N.D.	N.D.	1.60782e-05	N.D.	N.D.	2.93757e-06	3.06699e-06	N.D.	N.D.	7.13654e-05	N.D.	N.D.	N.D.	N.D.	N.D.	9.89075e-06	4.89016e-06	N.D.	2.26831e-06	N.D.	4.00032e-06	N.D.	N.D.	N.D.	N.D.	N.D.	N.D.	N.D.	N.D.	N.D.	N.D.	N.D.	8.70428e-06	N.D.
N_0072	Glycodeoxycholic acid	448.308	11.111	1.25767e-05	6.2966e-06	8.03535e-06	1.384e-05	1.84715e-05	3.49157e-06	N.D.	N.D.	N.D.	3.06283e-05	1.19438e-05	5.18868e-06	1.10252e-05	N.D.	4.33645e-05	3.71415e-06	1.391e-05	5.12564e-06	3.84601e-05	1.25352e-05	2.35516e-05	0.000463613	5.5066e-06	4.63422e-06	4.71729e-06	N.D.	1.56022e-05	3.2256e-05	2.02163e-05	4.65145e-06	7.08861e-05	N.D.	8.46135e-06	N.D.	7.60096e-06	N.D.	1.6913e-05	7.71802e-06	1.00792e-05	7.08727e-06	1.31781e-05	2.55307e-06	2.57704e-06	4.7439e-06	1.13045e-05	1.2863e-05
N_0068	Glycolithocholic acid	432.318	11.7783	N.D.	N.D.	N.D.	N.D.	2.72907e-06	N.D.	N.D.	N.D.	N.D.	3.27071e-06	2.78249e-06	N.D.	N.D.	N.D.	N.D.	N.D.	N.D.	N.D.	2.78142e-06	N.D.	3.80217e-06	4.00811e-06	N.D.	N.D.	N.D.	N.D.	N.D.	N.D.	4.76986e-06	N.D.	4.30564e-06	N.D.	N.D.	N.D.	N.D.	N.D.	N.D.	2.8675e-06	2.54841e-06	N.D.	4.2596e-06	N.D.	N.D.	N.D.	N.D.	N.D.
N_0070	Glycoursodeoxycholic acid	448.308	9.97714	5.74271e-06	3.76175e-05	3.68805e-06	2.97898e-05	3.80346e-06	N.D.	2.95501e-05	1.75488e-05	N.D.	0.000122623	N.D.	9.04559e-06	3.31569e-06	4.42572e-06	4.06601e-05	5.042e-06	2.32602e-06	2.34885e-05	1.69227e-05	7.25752e-06	5.01305e-06	6.1316e-05	1.98359e-06	5.4207e-06	4.4736e-06	N.D.	4.51224e-06	1.14075e-05	1.73411e-05	9.24347e-06	2.58753e-05	N.D.	2.20748e-05	N.D.	9.50849e-06	5.74074e-05	N.D.	2.70976e-06	2.43996e-06	N.D.	2.63199e-06	N.D.	2.63095e-05	3.72941e-06	3.74419e-05	9.40453e-06
C_0090	Guanidinosuccinic acid	176.066	10.7886	9.14804e-05	7.62273e-05	5.09772e-05	0.000126966	8.94834e-05	6.13016e-05	9.06501e-05	6.9265e-05	4.27372e-05	6.99747e-05	8.28717e-05	0.000100158	0.000222413	8.85687e-05	6.37503e-05	4.95872e-05	N.D.	6.65179e-05	9.21158e-05	9.90967e-05	8.3987e-05	7.38494e-05	6.25699e-05	0.000113814	0.000112611	4.97797e-05	0.000118065	0.00020928	0.000171931	7.29269e-05	0.000226057	0.000152218	0.00015794	0.00034303	0.000110648	N.D.	0.000136209	0.000254717	5.53725e-05	6.40295e-05	0.000151318	4.10954e-05	0.000143421	0.000102105	0.000156265	0.000328425
C_0025	Guanidoacetic acid	118.062	8.73005	0.00121404	0.000843778	0.00100441	0.0012206	0.00090532	0.00159306	0.000657214	0.000481303	0.00113458	0.00161804	0.000611053	0.00064147	0.00114239	0.000736657	0.000562899	0.00107032	0.000792462	0.00116714	0.00110659	0.000824325	0.000838441	0.00119681	0.000639604	0.000825649	0.000807353	0.000761384	0.000805774	0.00100156	0.000724444	0.000976836	0.000842901	0.00121402	0.000984211	0.000706658	0.000715021	0.00111161	0.000501311	0.000641695	0.000812999	0.00102737	0.00103515	0.00112533	0.00133079	0.00105328	0.000799091	0.000918639
P_0074	Hecogenin	431.317	11.858	0.000190186	0.000163154	0.000136572	0.000174991	0.000231	0.000150875	0.000274414	0.00021488	0.000247093	0.000433951	8.19425e-05	0.000187721	0.000147671	0.000212464	0.000171806	0.000175704	0.000152333	0.000167012	0.000171369	0.000134618	0.000135577	0.00033569	0.000131322	0.000126369	0.000185637	0.000229612	9.95622e-05	0.000179346	0.000200434	0.000168702	0.000164863	0.000108819	0.000239188	0.000218227	0.000209878	0.00016104	0.000118856	0.000178953	0.000137115	0.000264535	0.000179747	0.000236578	0.000177048	0.000129258	0.000159366	0.000140871
N_0023	Heptadecanoic acid	269.25	14.631	3.40448e-05	1.55524e-05	9.37872e-06	3.36139e-05	2.17406e-05	2.22083e-05	1.32396e-05	2.47959e-05	3.64931e-05	3.32483e-05	3.63758e-05	1.75954e-05	3.03776e-05	1.15963e-05	3.16653e-05	2.0617e-05	1.67035e-05	2.23824e-05	7.24197e-06	1.48205e-05	9.03318e-06	1.94289e-05	2.71923e-05	3.47748e-05	2.1045e-05	3.25296e-05	2.7672e-05	3.47359e-05	1.3275e-05	1.51807e-05	1.71752e-05	1.01362e-05	2.1659e-05	1.68619e-05	1.47236e-05	1.80777e-05	1.68398e-05	2.42639e-05	2.3755e-05	2.24769e-05	2.65438e-05	2.76364e-05	3.43428e-05	2.57889e-05	2.59653e-05	1.89527e-05
A_0031	Hippuric acid	178.05	8.47756	0.00073992	0.000229205	0.00028288	N.D.	0.000120513	N.D.	0.000882722	N.D.	0.000163867	N.D.	0.000198643	0.000358963	0.000262368	N.D.	N.D.	0.000151649	N.D.	0.000643333	N.D.	0.000416818	0.000392998	N.D.	0.000351273	N.D.	N.D.	N.D.	N.D.	0.000183632	0.000211872	N.D.	0.000307043	N.D.	N.D.	0.000786479	N.D.	N.D.	N.D.	0.000232583	0.000270506	0.00019179	N.D.	N.D.	0.000259102	0.000284165	N.D.	0.000158482
C_0074	His	156.077	7.71448	0.0232181	0.0238998	0.0176009	0.0261805	0.0232367	0.0230609	0.0226766	0.0244288	0.0287064	0.0204721	0.0192095	0.0216936	0.021505	0.0217195	0.0239268	0.0250703	0.0194042	0.0175618	0.0238055	0.0207387	0.0212029	0.021478	0.0199023	0.0182946	0.0213475	0.0182897	0.0196708	0.0245574	0.0214589	0.0224262	0.018739	0.0423217	0.0247393	0.0189443	0.0186357	0.0210156	0.0203329	0.0160541	0.0206903	0.026724	0.0229055	0.0208962	0.0221024	0.026369	0.0177751	0.0210362
C_0040	Hydroxyproline	132.066	12.9367	0.00343298	0.00179037	0.00264405	0.00196876	0.00297993	0.00140602	0.00184918	0.00309168	0.00175272	0.00170607	0.00133649	0.00315399	0.00202362	0.00195413	0.00384578	0.00224483	0.0021375	0.00189697	0.00256141	0.00251865	0.00325548	0.00294143	0.00150825	0.00179171	0.00337235	0.00234444	0.00244921	0.00275353	0.00204863	0.00268812	0.00215197	0.00192395	0.00175739	0.00313999	0.00312102	0.00272677	0.00264587	0.00213278	0.00153477	0.0016696	0.00240598	0.00346766	0.00117596	0.00131992	0.00345407	0.00535943
C_0051	Hypoxanthine	137.046	11.9164	0.000757324	0.000485607	0.000242222	0.000271165	0.000329633	0.000369083	0.000340562	0.000248083	0.000698539	0.000609997	0.000415031	0.000311699	0.00025781	0.000290257	0.000343303	0.000517124	0.000186847	0.000340695	0.00028918	0.000927864	0.000315391	0.000509657	0.000256756	0.000480912	0.000149006	0.000241248	0.000327403	0.00087195	0.000578639	0.000361756	0.000624077	0.000485337	0.000533118	0.000583706	0.000458947	0.000742092	0.000464933	0.000222202	0.000497483	0.000585344	0.000308856	0.00025888	0.000255193	0.000238671	0.00018683	0.000270392
C_0043	Ile	132.102	10.8991	0.0467512	0.0333634	0.024224	0.0450127	0.0383888	0.0408948	0.0412905	0.0350526	0.040973	0.0300059	0.0376713	0.0300684	0.0240037	0.0360096	0.0549468	0.0439862	0.0269472	0.0251836	0.0460812	0.0476824	0.0409313	0.0363152	0.0407407	0.0410077	0.0332201	0.0360967	0.0381384	0.0429866	0.0448558	0.0359017	0.0539863	0.145328	0.0481788	0.0388581	0.0319654	0.0449201	0.0390077	0.0329139	0.039903	0.0468719	0.0393977	0.0411977	0.0369553	0.0326116	0.0309168	0.0300729
P_0001	Indole-3-carboxaldehyde	146.06	6.86766	3.75348e-06	6.75705e-06	1.51235e-05	5.1539e-06	1.03613e-05	N.D.	N.D.	7.64572e-06	6.10613e-06	N.D.	N.D.	N.D.	8.01045e-06	7.90747e-06	9.81545e-06	N.D.	N.D.	1.41568e-05	1.54253e-05	6.10577e-06	3.46812e-06	1.68435e-05	N.D.	N.D.	3.72045e-06	N.D.	8.54066e-06	N.D.	7.61616e-06	N.D.	1.72566e-05	9.25867e-06	9.83136e-06	2.54331e-05	N.D.	N.D.	N.D.	N.D.	5.78925e-06	N.D.	1.66142e-05	N.D.	N.D.	3.90867e-06	N.D.	N.D.
C_0129	Inosine	269.09	21.978	N.D.	N.D.	N.D.	N.D.	N.D.	N.D.	N.D.	N.D.	N.D.	N.D.	N.D.	N.D.	N.D.	N.D.	N.D.	N.D.	N.D.	N.D.	N.D.	N.D.	N.D.	N.D.	N.D.	N.D.	N.D.	N.D.	N.D.	N.D.	0.000215026	N.D.	N.D.	N.D.	N.D.	N.D.	N.D.	N.D.	N.D.	N.D.	N.D.	N.D.	N.D.	N.D.	N.D.	N.D.	N.D.	N.D.
A_0036	Isocitric acid	191.02	28.4908	0.000793281	0.000538855	0.000467827	0.000575725	0.00082627	0.000423187	0.000686028	0.000655902	0.000736838	0.000729258	0.000719936	0.000531428	0.0007322	0.00063187	0.000649629	0.00060217	N.D.	0.000703262	0.000930171	0.000725601	0.000392998	0.000619574	0.000712648	0.000591344	0.000533103	0.000517248	0.000717937	0.000734883	0.000809905	0.000574896	0.000996685	0.000588225	0.000586885	0.000951732	N.D.	0.000728701	N.D.	0.000952517	0.000689829	0.000449668	0.000682177	N.D.	0.000552016	0.000442972	0.000575103	0.000672774
C_0106	Kynurenine	209.092	10.5459	0.000608109	0.000446028	0.000476931	0.000542808	0.000705993	0.000415891	0.000733933	0.000967186	0.000471105	0.000483029	0.000523583	0.000595529	0.000422343	0.000580285	0.00107796	0.000641473	0.000462933	0.000532982	0.000846552	0.000533072	0.000736755	0.000543313	0.00046637	0.000290125	0.000307111	0.000343153	0.000397794	0.00053561	0.000749762	0.000326732	0.000612871	0.000651535	0.000571696	0.000827477	0.000365688	0.000390866	0.000449986	0.00122236	0.000293001	0.000792401	0.000411659	0.000589938	0.000462148	0.000410727	0.000475576	0.000374003
A_0004	Lactic acid	89.0251	10.8612	0.113285	0.0617245	0.0609475	0.0680207	0.122668	0.0590458	0.0883984	0.101425	0.104355	0.0993706	0.0780031	0.0948401	0.0413142	0.0649899	0.067965	0.150249	0.0405758	0.0835257	0.115763	0.124688	0.0833799	0.121912	0.14979	0.0631333	0.0760644	0.0998914	0.0743597	0.0605994	0.103797	0.0666456	0.0843693	0.094601	0.105908	0.0727475	0.120242	0.103074	0.0465627	0.0560958	0.094784	0.0638321	0.0514067	0.0696755	0.0641684	0.0548625	0.0820398	0.0652863
A_0041	Lauric acid	199.17	7.69303	0.00168276	0.00125667	0.00121693	0.0012663	0.00143547	0.00128458	0.0011702	0.00119151	0.00131731	0.00155801	0.00141966	0.00167405	0.00160284	0.00140327	0.00147295	0.00121172	0.00118932	0.00156826	0.00145222	0.00121214	0.00123862	0.00120386	0.00162075	0.00208618	0.00104661	0.00198204	0.00146092	0.00149241	0.00141862	0.00129639	0.0013041	0.0011376	0.0013415	0.00111734	0.00105735	0.00123753	0.00153811	0.00118152	0.00137656	0.00160722	0.00137924	0.00131285	0.00154038	0.00152242	0.0015244	0.00164945
C_0042	Leu	132.102	11.0152	0.100754	0.07064	0.0543852	0.100325	0.0758494	0.0768668	0.0740816	0.0760281	0.0912072	0.059963	0.0759204	0.0615921	0.0571905	0.0847339	0.101015	0.0842375	0.0607532	0.0539654	0.0894563	0.0955494	0.0820989	0.0757401	0.0799312	0.087187	0.0672389	0.0630093	0.079094	0.0908817	0.082244	0.0733052	0.09054	0.292346	0.0955078	0.0755699	0.0700736	0.0827216	0.0894946	0.0607924	0.0772204	0.101798	0.083725	0.0858581	0.0812664	0.0903557	0.0560815	0.0555267
N_0027	Linoleic acid	279.238	13.9095	0.00544865	0.00356399	0.00193771	0.00708445	0.00317041	0.00483782	0.00244678	0.00395547	0.00522377	0.00588752	0.0053691	0.00317235	0.00499117	0.00180786	0.00601796	0.00363418	0.00350507	0.00518906	0.000484053	0.001243	0.00135759	0.0038828	0.00434817	0.00641802	0.00345406	0.00539185	0.00767838	0.00788455	0.0012574	0.00307573	0.00308833	0.00188133	0.00331161	0.00216973	0.00232028	0.00326148	0.00339163	0.0034523	0.00344178	0.00493821	0.00488478	0.00277139	0.00976	0.00361076	0.00469252	0.00354316
N_0026	Linolenic acid	277.219	13.479	0.000407559	0.000220771	0.000105218	0.000777419	0.000266851	0.000308475	0.000221377	0.000283105	0.000304142	0.00056183	0.000414962	0.000292319	0.000288292	9.9624e-05	0.000429941	0.000190602	0.000228169	0.000365576	3.07498e-05	7.48661e-05	5.96662e-05	0.000196933	0.00021749	0.000448394	0.000184323	0.000560662	0.00056599	0.000542694	8.205e-05	0.000254965	0.00014898	4.96297e-05	0.000223265	6.23573e-05	0.000261939	0.000132749	0.000152673	0.000137702	0.000363428	0.000327182	0.000377852	0.000163135	0.00112201	0.000192805	0.000377751	0.000141344
P_0030	Linoleyl ethanolamide-1	324.29	12.7698	9.48389e-05	8.66048e-05	0.000145516	0.000117678	0.000115732	0.000124072	0.000140484	0.000110633	3.94544e-05	0.000100762	9.98755e-05	0.000105875	0.000105323	9.40042e-05	0.000102135	0.000104461	0.000116489	9.19003e-05	1.81868e-05	0.000105195	4.11529e-05	0.000139721	9.57479e-05	0.000146385	0.000110195	0.000131104	0.000110122	0.000146932	0.000102326	0.000120979	3.0189e-05	8.01982e-05	0.000102691	2.76466e-05	2.26986e-05	8.768e-05	0.00012427	0.000107769	0.000125631	0.000102358	8.63453e-05	0.00013238	0.000116697	0.000115042	0.00011337	0.000104359
P_0031	Linoleyl ethanolamide-2	324.295	12.9228	1.1299e-05	9.52095e-06	N.D.	7.48902e-06	9.53144e-06	9.68902e-06	1.04672e-05	1.25206e-05	N.D.	9.46178e-06	9.66267e-06	1.17131e-05	8.63269e-06	8.92262e-06	1.13406e-05	1.111e-05	1.05906e-05	8.07207e-06	N.D.	8.2235e-06	3.22783e-06	1.15993e-05	1.20282e-05	9.4885e-06	1.54462e-05	1.52999e-05	1.23891e-05	1.11933e-05	8.9248e-06	1.39784e-05	1.61655e-06	1.03214e-05	1.08337e-05	3.96151e-06	N.D.	7.56321e-06	7.57325e-06	8.23108e-06	8.16189e-06	9.29733e-06	6.36339e-06	1.15233e-05	1.06926e-05	1.53329e-05	1.07442e-05	1.37802e-05
P_0032	Linoleyl ethanolamide-3	324.296	13.0384	1.16766e-05	1.35599e-05	5.58878e-06	1.49554e-05	8.10782e-06	9.50359e-06	1.46737e-05	8.69034e-06	9.03587e-06	1.47072e-05	8.64315e-06	N.D.	N.D.	1.05026e-05	8.11045e-06	5.34303e-06	9.81426e-06	1.81698e-05	6.04042e-06	1.00938e-05	6.11126e-06	1.05194e-05	N.D.	1.41346e-05	7.66369e-06	7.32787e-06	1.48101e-05	1.14387e-05	1.21842e-05	9.73117e-06	8.8425e-06	N.D.	7.15611e-06	6.80098e-06	1.06017e-05	1.21885e-05	1.14083e-05	1.05796e-05	1.22903e-05	1.02785e-05	7.08925e-06	N.D.	1.27233e-05	9.96786e-06	9.80162e-06	N.D.
P_0007	Liquiritigenin	257.079	7.87024	N.D.	4.47416e-06	N.D.	2.3117e-05	N.D.	6.72978e-06	N.D.	N.D.	N.D.	N.D.	N.D.	N.D.	5.12096e-06	N.D.	5.60771e-06	N.D.	N.D.	1.32514e-05	N.D.	N.D.	N.D.	N.D.	N.D.	N.D.	N.D.	N.D.	N.D.	N.D.	N.D.	N.D.	N.D.	N.D.	N.D.	N.D.	N.D.	N.D.	6.64242e-06	N.D.	N.D.	N.D.	N.D.	N.D.	1.18641e-05	N.D.	N.D.	6.72434e-06
N_0058	Lithocholic acid	375.289	12.5116	1.69359e-06	N.D.	N.D.	N.D.	3.43575e-06	N.D.	N.D.	N.D.	N.D.	N.D.	N.D.	N.D.	N.D.	N.D.	3.16002e-06	N.D.	N.D.	N.D.	N.D.	N.D.	N.D.	N.D.	N.D.	N.D.	N.D.	N.D.	N.D.	N.D.	N.D.	N.D.	N.D.	N.D.	N.D.	N.D.	N.D.	N.D.	N.D.	N.D.	N.D.	N.D.	N.D.	N.D.	N.D.	N.D.	N.D.	N.D.
C_0063	Lys	147.112	7.26392	0.0566172	0.0530131	0.0377012	0.0607853	0.0427556	0.0495301	0.0501727	0.0411766	0.0538266	0.0405584	0.0430264	0.0382684	0.0409325	0.0510853	0.0390084	0.0511103	0.0336388	0.0359486	0.0523256	0.0388839	0.0480057	0.0481004	0.0402605	0.0465011	0.0507321	0.0576938	0.0433967	0.0529234	0.0379849	0.0528256	0.0548678	0.110784	0.0594458	0.0364061	0.043916	0.0563375	0.0478563	0.0268857	0.0628291	0.0564827	0.0443112	0.0479453	0.0372738	0.0473637	0.0352134	0.0381266
A_0017	Malic acid	133.014	21.4354	0.000456578	0.000442569	0.000309209	0.000371377	0.000398393	0.000296913	0.00044542	0.000466679	0.000388856	0.000681933	0.000435771	N.D.	0.000404338	0.000364806	0.000447242	0.000516936	N.D.	0.00049315	0.000481661	0.000383871	0.000316652	0.000483628	0.000573149	N.D.	0.000408059	0.0004307	0.000323935	0.000399462	0.000382475	0.000325861	0.000501861	0.000447341	0.000517644	0.00058036	0.000349926	0.000437291	N.D.	0.000557126	0.000377468	0.00028002	0.0003845	0.000268927	0.000357689	0.000370133	0.000463903	0.000459288
C_0066	Met	150.058	11.4608	0.00688651	0.00503139	0.00458108	0.00623702	0.00645848	0.00465403	0.00716167	0.00504036	0.00599974	0.00561522	0.00444648	0.0057933	0.00490739	0.00463643	0.00564554	0.00579887	0.00285121	0.00689998	0.00743528	0.00540909	0.00466699	0.00586218	0.00565329	0.00606107	0.00321983	0.0054117	0.002858	0.00386234	0.00567704	0.00448251	0.00612443	0.0247009	0.00711808	0.00446494	0.00428692	0.00359025	0.00563522	0.00301649	0.00337637	0.00744722	0.00346139	0.00435997	0.00630476	0.00456862	0.00315548	0.00413304
C_0084	Methionine sulfoxide	166.052	12.739	0.000362937	0.000463716	0.000423486	0.00033734	0.000380432	0.000555142	0.000502942	0.00031473	0.000374573	0.000416603	0.000255904	0.000294673	0.000297934	0.000233927	0.000417907	0.000317031	0.000433489	0.000271941	0.000446223	0.000453681	0.000342544	0.000292611	0.000271708	0.000247636	0.000447801	0.000256753	0.000328523	0.000313154	0.00034871	0.000427294	0.000444576	0.00110394	0.000303561	0.000324352	0.000255143	0.000360518	0.000245721	0.000294135	0.000703704	0.000386881	0.000376651	0.000351084	0.000268135	0.000764416	0.000349972	0.000371179
P_0022	Methoxyestradiol	303.213	9.7831	3.72265e-06	N.D.	2.51802e-06	2.78099e-06	N.D.	N.D.	N.D.	N.D.	N.D.	N.D.	2.82272e-06	N.D.	3.61185e-06	3.06834e-06	N.D.	4.16725e-06	N.D.	2.93878e-06	N.D.	N.D.	N.D.	N.D.	4.11102e-06	N.D.	2.66595e-06	N.D.	3.47778e-06	N.D.	N.D.	N.D.	N.D.	N.D.	N.D.	N.D.	N.D.	N.D.	N.D.	N.D.	N.D.	N.D.	N.D.	N.D.	4.59257e-06	2.45235e-06	N.D.	2.98387e-06
C_0087	Metronidazole	172.072	10.0853	N.D.	N.D.	N.D.	N.D.	N.D.	N.D.	N.D.	N.D.	N.D.	N.D.	N.D.	N.D.	N.D.	N.D.	N.D.	N.D.	N.D.	N.D.	N.D.	N.D.	N.D.	N.D.	N.D.	N.D.	N.D.	N.D.	N.D.	N.D.	N.D.	N.D.	N.D.	N.D.	N.D.	N.D.	N.D.	N.D.	N.D.	N.D.	N.D.	N.D.	N.D.	N.D.	N.D.	N.D.	N.D.	N.D.
N_0008	Myristic acid	227.203	13.5431	9.85801e-05	5.23236e-05	3.12583e-05	7.91184e-05	4.64229e-05	3.71425e-05	2.62769e-05	5.32098e-05	8.04863e-05	0.000117567	8.29122e-05	6.48469e-05	7.96037e-05	2.33794e-05	7.29823e-05	4.45248e-05	4.30747e-05	8.39082e-05	1.16397e-05	2.27116e-05	1.5687e-05	5.11209e-05	5.95322e-05	0.000141628	3.17155e-05	0.000116131	6.74372e-05	0.000116157	5.73526e-05	4.7314e-05	4.58459e-05	3.4255e-05	7.99165e-05	5.79069e-05	3.98015e-05	4.64462e-05	4.16944e-05	7.25437e-05	6.49813e-05	9.6181e-05	9.30334e-05	5.40836e-05	9.26372e-05	5.89558e-05	8.32623e-05	5.09177e-05
A_0049	Myristoleic acid	225.186	7.51281	0.000262298	0.000113612	N.D.	0.000186232	N.D.	N.D.	N.D.	0.00012477	0.00019874	0.000212033	0.000170654	N.D.	0.000209816	N.D.	0.000174076	N.D.	N.D.	0.000157043	N.D.	N.D.	N.D.	0.000208129	0.000151156	0.000232977	N.D.	0.000285773	0.000129642	0.00027421	N.D.	0.000154765	N.D.	0.000132169	0.000197356	N.D.	0.000140289	N.D.	N.D.	0.000142412	0.00023834	N.D.	0.000183213	0.000115098	0.000250916	0.000134423	0.000203298	0.000159857
C_0014	N,N-Dimethylglycine	104.071	11.6961	0.00177991	0.000936228	0.00108941	0.00101477	0.00136312	0.00113447	0.00140248	0.00135184	0.00156603	0.00101423	0.000888712	0.00133573	0.00151873	0.00161454	0.00173527	0.00137373	0.00111302	0.0022645	0.00132083	0.00273701	0.00205207	0.000917919	0.00202348	0.000861076	0.00145592	0.0009299	0.0018487	0.00189905	0.00135049	0.00122872	0.00165768	0.000499006	0.001861	0.00130669	0.000898434	0.00173695	0.00173396	0.00159613	0.00224022	0.00150233	0.00187748	0.00120449	0.00138491	0.00148394	0.0011035	0.000965116
A_0011	N-Acetylglycine	116.036	9.61208	0.000160084	0.000135147	N.D.	0.000454348	N.D.	0.000211935	N.D.	N.D.	N.D.	N.D.	0.000115843	0.000196469	0.000533365	N.D.	0.000116306	N.D.	N.D.	N.D.	N.D.	N.D.	N.D.	N.D.	0.000140276	0.000250403	0.000223825	N.D.	0.000129642	0.000534975	0.000145547	0.000132868	0.000231115	0.00039215	N.D.	0.000310075	N.D.	0.000167272	0.000298095	0.000157083	N.D.	N.D.	0.000124386	N.D.	N.D.	0.000145677	0.000560776	0.000140605
P_0039	N-Acetylsphingosine-1	342.294	12.8729	3.65328e-06	3.33653e-06	6.42557e-06	6.13631e-06	N.D.	5.67897e-06	N.D.	3.50429e-06	3.78176e-06	5.06881e-06	N.D.	N.D.	N.D.	N.D.	4.71611e-06	3.73532e-06	3.66936e-06	3.16898e-06	N.D.	1.74658e-06	N.D.	5.22864e-06	4.22635e-06	6.69921e-06	5.62152e-06	N.D.	5.45719e-06	5.92633e-06	N.D.	4.16243e-06	3.02294e-06	4.81131e-06	4.73144e-06	N.D.	N.D.	4.48464e-06	4.14034e-06	4.1343e-06	N.D.	4.2016e-06	N.D.	3.91891e-06	N.D.	6.41384e-06	3.4749e-06	4.69258e-06
P_0040	N-Acetylsphingosine-2	342.295	12.6941	4.34694e-06	4.36727e-06	3.9536e-06	3.15128e-06	5.44328e-06	3.94824e-06	5.61675e-06	4.7119e-06	N.D.	7.33441e-06	4.44331e-06	4.26194e-06	4.97077e-06	4.58725e-06	5.03677e-06	4.59117e-06	4.18937e-06	4.94145e-06	N.D.	N.D.	3.43608e-06	5.95117e-06	4.67123e-06	6.26568e-06	4.1883e-06	5.78177e-06	5.29158e-06	4.86066e-06	4.30797e-06	3.59e-06	3.03911e-06	3.92329e-06	5.15889e-06	N.D.	2.41938e-06	3.84821e-06	4.71374e-06	4.25435e-06	5.26727e-06	4.87417e-06	5.48429e-06	N.D.	5.20179e-06	5.614e-06	4.30568e-06	5.81472e-06
P_0065	N-Hexanoylsphingosine	398.36	13.7235	1.22855e-05	8.10846e-06	1.63902e-05	1.58622e-05	1.2531e-05	1.24474e-05	9.84765e-06	1.03202e-05	1.00448e-05	1.33095e-05	1.02029e-05	9.2922e-06	8.03906e-06	1.2655e-05	4.75521e-06	8.8544e-06	1.52048e-05	1.0773e-05	N.D.	1.29466e-05	9.99587e-06	1.28269e-05	1.75068e-05	1.79218e-05	1.22233e-05	1.13139e-05	1.36982e-05	1.1132e-05	9.81891e-06	1.22611e-05	1.38053e-05	1.42374e-05	9.96402e-06	8.06042e-06	N.D.	4.06282e-06	9.74023e-06	1.43387e-05	7.66364e-06	9.05995e-06	6.91181e-06	1.33413e-05	1.06379e-05	1.53932e-05	1.44668e-05	1.76907e-05
C_0038	N-Methylproline	130.087	13.4127	N.D.	0.000273246	0.000193713	N.D.	N.D.	0.000201042	0.0012271	0.00020929	N.D.	N.D.	0.000523359	N.D.	N.D.	N.D.	0.0014239	0.000242923	0.000356451	N.D.	0.0003888	0.0021881	0.000842728	N.D.	0.00121826	N.D.	N.D.	N.D.	N.D.	0.000563494	0.00022562	N.D.	N.D.	N.D.	0.000711684	N.D.	0.000417958	0.00044652	N.D.	0.000340557	0.000607841	0.000171035	N.D.	N.D.	0.000426263	N.D.	0.000342522	0.00025935
A_0065	N2-Phenylacetylglutamine	263.104	7.59052	0.000205554	0.0002547	N.D.	N.D.	0.00019717	0.00039486	N.D.	N.D.	N.D.	0.000294759	0.000304768	0.000158431	0.000438457	N.D.	N.D.	N.D.	N.D.	0.000187007	0.000241593	0.000164735	0.00025594	0.000351693	0.000275112	0.000329955	N.D.	N.D.	N.D.	0.000249797	0.000413059	0.000275386	0.00070705	0.000316625	N.D.	0.00063162	0.000171376	0.000160258	0.000410264	0.000573586	0.000253454	0.000184296	0.000240622	0.000257966	0.000198242	0.000133798	N.D.	0.00047132
C_0088	N5-Ethylglutamine	175.108	12.1941	0.000264685	0.000268164	N.D.	0.000565185	0.000373407	0.000186255	0.000587563	0.00018508	0.000218567	N.D.	0.000330702	0.000487	0.000346245	0.000415194	0.000321175	0.000192028	0.000351611	0.000317031	0.000263623	N.D.	0.000207439	N.D.	0.000310183	0.000443249	0.000227961	N.D.	0.000186418	0.000614869	0.00112541	0.000436218	0.000650564	N.D.	0.000387688	0.000885004	N.D.	0.000198893	0.000238482	0.000671709	0.000141572	0.000394318	0.000277401	0.000398333	0.000820641	0.000266891	0.000506046	0.000189762
C_0079	N6-Methyllysine	161.129	7.50292	0.00332761	0.000493719	0.000639307	0.000629686	0.00367045	0.000448011	0.000826871	0.00201289	0.00130064	0.00292961	0.00306165	0.00203075	0.000406086	0.000782892	0.0025085	0.00114552	0.000838846	0.000751168	0.000795545	0.00332885	0.000730489	0.000613947	0.00097931	0.000887793	0.00114577	0.000492084	0.0023668	0.0013233	0.000716363	0.000912929	0.000972382	0.000628961	0.000864371	0.00427282	0.000796998	0.000734875	0.00052124	0.000813574	0.000617118	0.000478048	0.00119473	0.00461124	0.000636865	0.000601339	0.000776262	0.000554393
N_0024	Naringenin	271.059	8.3711	N.D.	N.D.	N.D.	2.22449e-06	N.D.	N.D.	N.D.	N.D.	N.D.	N.D.	N.D.	N.D.	N.D.	N.D.	N.D.	N.D.	N.D.	N.D.	N.D.	N.D.	N.D.	N.D.	N.D.	N.D.	N.D.	N.D.	N.D.	N.D.	N.D.	N.D.	N.D.	N.D.	N.D.	N.D.	N.D.	N.D.	N.D.	N.D.	N.D.	N.D.	N.D.	N.D.	N.D.	N.D.	N.D.	N.D.
N_0055	Nervonic acid	365.343	15.9722	1.33818e-05	6.69877e-06	9.11751e-06	1.16843e-05	8.32509e-06	8.73486e-06	2.51246e-05	1.12876e-05	1.12472e-05	1.34398e-05	8.2637e-06	6.11687e-06	1.32574e-05	8.73826e-06	9.20786e-06	9.33989e-06	8.12087e-06	1.10975e-05	5.84269e-06	7.28014e-06	8.07053e-06	1.15699e-05	1.136e-05	1.35155e-05	1.72793e-05	1.28446e-05	1.10312e-05	1.45218e-05	6.85705e-06	9.67566e-06	8.20855e-06	8.5316e-06	7.6242e-06	6.91619e-06	7.89263e-06	1.11618e-05	1.06544e-05	1.21179e-05	9.72371e-06	9.43972e-06	8.93668e-06	1.22035e-05	1.34125e-05	1.01968e-05	1.17041e-05	1.51035e-05
C_0103	O-Acetylcarnitine	204.123	9.60219	0.00933949	0.00729476	0.00657069	0.0116652	0.00802174	0.00931511	0.00953635	0.00936386	0.0112522	0.0111519	0.00888589	0.00889269	0.0123638	0.0080235	0.0102092	0.00765409	0.00701619	0.0107335	0.00824703	0.00721607	0.00465006	0.00794572	0.0115205	0.00972429	0.00888138	0.00837441	0.00949988	0.0122751	0.00641926	0.00714232	0.00994081	0.011853	0.00714396	0.0118594	0.00542777	0.0132268	0.00659309	0.0100627	0.00579923	0.0111507	0.00947643	0.00681349	0.0124477	0.00907011	0.00932976	0.0120855
C_0081	O-Acetylhomoserine 2-Aminoadipic acid	162.076	11.7443	0.000291199	0.000214609	0.00017343	0.000272242	0.000243509	0.000165691	0.000266961	0.000286407	0.000309421	0.000154452	0.000160248	0.000229993	0.000176639	0.000217636	0.000504945	0.000239217	N.D.	0.000169742	0.000346821	0.000523276	0.000211396	0.000234625	0.000261327	0.000242222	0.000164954	0.000276134	0.000254567	0.000452368	0.00021323	0.000156985	0.00056662	0.000445678	0.000300888	0.000213033	0.000177617	0.000304468	0.000175971	0.000144867	0.000367121	0.000366504	0.000246391	0.000269936	0.00029449	0.000212504	0.000198674	0.000158691
A_0019	o-Hydroxybenzoic acid	137.024	10.5371	N.D.	N.D.	N.D.	N.D.	N.D.	N.D.	0.000674589	N.D.	N.D.	N.D.	N.D.	N.D.	N.D.	N.D.	N.D.	N.D.	N.D.	N.D.	0.0002656	N.D.	N.D.	N.D.	N.D.	N.D.	N.D.	N.D.	N.D.	N.D.	0.118276	N.D.	N.D.	N.D.	N.D.	0.00172961	N.D.	N.D.	N.D.	N.D.	N.D.	N.D.	N.D.	N.D.	N.D.	N.D.	N.D.	N.D.
C_0136	Octanoylcarnitine	288.217	11.1143	0.000148527	0.000145321	N.D.	N.D.	N.D.	N.D.	N.D.	0.000178537	N.D.	N.D.	N.D.	N.D.	0.000116914	N.D.	0.000186404	N.D.	N.D.	0.000101174	N.D.	N.D.	N.D.	0.000358957	0.000176282	N.D.	0.000133939	0.000638669	0.000157386	0.000143606	N.D.	0.000176176	0.000133964	0.000187632	0.000108476	0.000194782	N.D.	0.000117339	0.000206052	N.D.	0.000556237	0.000219226	0.000106003	N.D.	N.D.	9.6375e-05	0.00018406	0.000256654
N_0028	Oleic acid	282.256	14.39	0.0025113	0.00103938	0.000722211	0.00191193	0.000965923	0.00152268	0.0006438	0.00150246	0.00318966	0.00273678	0.00204013	0.00113502	0.0023492	0.000587269	0.00245352	0.00169988	0.00106385	0.00171086	0.000250739	0.000475687	0.000388645	0.00149749	0.00156246	0.0025629	0.00128013	0.00252198	0.00255713	0.00322945	0.000500926	0.00110489	0.00115335	0.000859131	0.00131534	0.000925718	0.000816354	0.00152659	0.00127936	0.00127537	0.00135211	0.00204567	0.00177569	0.00117635	0.00223303	0.00140123	0.00203266	0.00155186
P_0033	Oleoyl ethanolamide-1	326.306	13.5354	4.45099e-05	3.81983e-05	2.45968e-05	2.39029e-05	3.37864e-05	2.03748e-05	2.51979e-05	3.18572e-05	4.59716e-05	7.20001e-05	3.12249e-05	2.31943e-05	5.59229e-05	2.44704e-05	2.92195e-05	2.70511e-05	2.73701e-05	5.45095e-05	2.58813e-05	2.2691e-05	1.92549e-05	3.904e-05	2.6322e-05	6.00802e-05	2.99938e-05	3.3072e-05	4.80895e-05	5.3659e-05	2.8018e-05	2.66706e-05	4.08339e-05	3.6103e-05	4.02983e-05	3.42644e-05	4.16555e-05	3.62176e-05	6.58136e-05	3.13336e-05	4.63773e-05	3.60657e-05	4.06321e-05	2.39167e-05	3.89353e-05	2.63269e-05	3.55958e-05	3.32476e-05
P_0034	Oleoyl ethanolamide-2	326.309	13.6795	5.85758e-06	3.94734e-06	4.52169e-06	3.21174e-06	N.D.	3.34557e-06	2.97549e-06	3.72655e-06	N.D.	5.18401e-06	4.81612e-06	1.15971e-06	4.33422e-06	3.70949e-06	3.77758e-06	3.15943e-06	4.23332e-06	5.46322e-06	1.94547e-06	4.1918e-06	N.D.	5.04995e-06	5.53628e-06	7.22271e-06	4.47049e-06	3.39014e-06	N.D.	4.508e-06	2.8205e-06	5.71009e-06	N.D.	3.90145e-06	5.3505e-06	N.D.	3.14821e-06	4.14422e-06	5.27223e-06	4.90714e-06	3.9465e-06	3.41034e-06	4.42776e-06	3.544e-06	6.50615e-06	4.33123e-06	3.26721e-06	4.0465e-06
C_0045	Ornithine	133.097	7.20148	0.0166763	0.0210375	0.0164349	0.0154713	0.0143819	0.0130432	0.0193612	0.0153071	0.0117004	0.0205901	0.0146582	0.0376933	0.0106389	0.0111617	0.0218637	0.00969022	0.0119936	0.0120579	0.0236018	0.0118986	0.0154341	0.018787	0.015239	0.0139019	0.0179348	0.0156764	0.0184993	0.0146975	0.0162734	0.0382049	0.0191259	0.0243543	0.0187547	0.0185388	0.0113673	0.0206288	0.0188759	0.0110056	0.0239309	0.0145908	0.0158068	0.0145245	0.0103069	0.00948443	0.0132922	0.015087
N_0018	Palmitic acid	255.237	14.2872	0.00297798	0.00154889	0.00093748	0.00267144	0.00177633	0.00201755	0.000964799	0.00227248	0.00312904	0.00295818	0.00260949	0.00172938	0.00227441	0.00106925	0.0028357	0.00223296	0.00141432	0.00216844	0.000610033	0.000889914	0.000632565	0.00188575	0.00235522	0.00299906	0.00164313	0.0028743	0.00279839	0.00286113	0.00103074	0.0014893	0.00170368	0.00103599	0.00175407	0.00152353	0.00139145	0.00195143	0.00143505	0.00190647	0.00195889	0.00272139	0.00246721	0.00188768	0.00247946	0.00213739	0.00232651	0.00182949
N_0017	Palmitoleic acid	253.22	13.6939	0.00112256	0.00059966	0.000319219	0.00064196	0.000287454	0.000387659	0.000198042	0.000513076	0.000899854	0.00100613	0.000562021	0.000298458	0.000766917	0.00010049	0.000808516	0.000480459	0.000361844	0.000550136	4.95515e-05	6.831e-05	8.8019e-05	0.000556044	0.000446376	0.00132531	0.000315333	0.0011635	0.000657819	0.001297	9.23236e-05	0.000513572	0.000268472	0.000358791	0.00049877	0.000211578	0.000356953	0.000562386	0.000463214	0.000274395	0.000554673	0.000550299	0.000761052	0.000352471	0.000733467	0.000342195	0.000764839	0.000495688
P_0066	Palmitoylcarnitine	400.324	11.2394	1.1692e-05	1.08342e-05	1.10087e-05	1.51821e-05	1.09475e-05	N.D.	N.D.	9.25339e-06	1.2429e-05	1.19117e-05	8.02687e-06	N.D.	9.87717e-06	1.05102e-05	N.D.	N.D.	N.D.	1.16707e-05	2.30979e-06	N.D.	N.D.	1.30056e-05	N.D.	N.D.	N.D.	N.D.	1.06699e-05	1.05877e-05	8.67283e-06	1.15332e-05	3.45133e-06	8.88745e-06	1.02367e-05	4.77824e-06	N.D.	9.44291e-06	7.86367e-06	1.20352e-05	N.D.	1.08482e-05	N.D.	N.D.	1.07004e-05	1.25032e-05	9.07469e-06	9.40217e-06
P_0015	Palmitoylethanolamide	300.29	13.3713	4.72229e-05	3.84808e-05	3.96589e-05	4.15788e-05	4.90885e-05	2.91598e-05	4.19177e-05	4.2822e-05	5.99253e-05	7.47035e-05	4.89373e-05	3.34505e-05	5.81187e-05	3.88351e-05	3.48898e-05	3.91049e-05	2.78681e-05	6.32951e-05	3.56669e-05	3.12129e-05	2.09689e-05	5.34906e-05	4.36806e-05	6.97486e-05	4.08507e-05	3.75654e-05	5.41776e-05	5.13436e-05	4.26814e-05	3.9278e-05	5.93515e-05	4.1533e-05	5.02549e-05	4.91258e-05	5.39177e-05	4.09094e-05	4.6914e-05	3.95722e-05	4.05722e-05	5.26427e-05	5.1641e-05	3.38342e-05	4.76519e-05	3.80605e-05	5.57262e-05	3.9853e-05
N_0012	Pentadecanoic acid	241.218	13.9287	9.14181e-06	6.32061e-06	3.55123e-06	6.6792e-06	4.53312e-06	4.45353e-06	2.79503e-06	5.73587e-06	6.37766e-06	8.06736e-06	8.93987e-06	4.38155e-06	7.31403e-06	3.05613e-06	7.07751e-06	5.46537e-06	4.79634e-06	5.7603e-06	2.34736e-06	3.52411e-06	2.64578e-06	6.04712e-06	8.50634e-06	8.38515e-06	5.49481e-06	7.67066e-06	6.84171e-06	9.79848e-06	7.10367e-06	5.16468e-06	6.70424e-06	4.71866e-06	6.09599e-06	9.78717e-06	4.24674e-06	5.56369e-06	5.15552e-06	9.57147e-06	5.41009e-06	7.18304e-06	6.20788e-06	7.05913e-06	8.74416e-06	6.05237e-06	7.12448e-06	5.24516e-06
C_0085	Phe	166.086	11.8756	0.0337202	0.0325026	0.0215995	0.0289731	0.0274542	0.0230857	0.0258932	0.0215929	0.0280329	0.0238408	0.0222172	0.0214955	0.0243204	0.0233407	0.0263442	0.0269525	0.0210372	0.0217403	0.0286018	0.0285607	0.0241527	0.0275088	0.0261391	0.0317223	0.0215663	0.0208242	0.0219257	0.0259425	0.0289946	0.0267973	0.0287854	0.0962817	0.0259429	0.0208956	0.0205825	0.0257376	0.0322793	0.022149	0.0263563	0.0338757	0.025079	0.0244526	0.0243479	0.0296537	0.0194485	0.0187918
C_0137	Phe-Gln	294.148	11.4953	0.000297971	0.000311946	0.000202191	0.000209417	0.000282193	0.000290252	0.000259164	0.000173022	0.000248952	0.000302007	0.000167201	0.000210399	0.000236941	0.000174499	0.000194623	0.000263412	0.000259549	0.000230297	0.000345407	0.000231681	0.000270649	0.000330768	0.000206376	0.000188669	0.000273357	0.000284193	0.000222785	0.000235121	0.000231546	0.000213311	0.000209757	0.000191774	0.000257535	0.000248681	0.000252452	0.000315639	0.000247789	0.000179383	0.000294257	0.000354432	0.000262385	0.000235308	0.000265076	0.000273903	0.000216536	0.000184113
P_0029	Phytosphingosine	318.301	10.327	4.23904e-05	2.42872e-05	1.56302e-05	1.77968e-05	0.000732018	0.000947137	1.4959e-05	2.7612e-05	1.64873e-05	1.7257e-05	5.00937e-05	2.4383e-05	2.51399e-05	1.64103e-05	1.64555e-05	9.37431e-06	9.85088e-06	1.43256e-05	0.00144963	2.71594e-05	3.69639e-05	1.82886e-05	2.6528e-05	2.849e-05	1.79636e-05	1.98416e-05	1.71917e-05	1.9412e-05	2.31817e-05	1.58017e-05	2.19123e-05	2.51411e-05	2.21021e-05	2.45324e-05	1.99336e-05	2.5117e-05	8.58004e-05	1.48415e-05	2.25796e-05	2.82085e-05	0.000137091	4.60013e-05	1.28092e-05	2.4931e-05	0.000158751	1.30321e-05
C_0037	Pipecolic acid	130.086	10.9647	0.000684553	0.000420619	0.00179622	0.000800929	0.000646235	0.000629958	0.000521862	0.000591323	0.000642353	0.000508686	0.000444861	0.00056823	0.000578689	0.000569386	0.000808206	0.000818789	0.000634857	0.00102544	0.000525071	0.000553803	0.000559876	0.000590474	0.000487893	0.000548706	0.000656293	0.000779949	0.000339525	0.000613031	0.000446841	0.000826185	0.000724626	0.000589405	0.000565107	0.000803783	0.000636046	0.000590846	0.00107209	0.000605879	0.000830684	0.000524984	0.000536232	0.000397603	0.000377201	0.000441256	0.000408524	0.000296584
C_0005	Piperidine	86.0967	7.37056	0.000197308	N.D.	4.47526e-05	N.D.	N.D.	0.000148456	0.000219972	N.D.	N.D.	N.D.	0.000131877	N.D.	N.D.	N.D.	N.D.	N.D.	N.D.	0.00011813	N.D.	9.98941e-05	8.59657e-05	0.000751356	8.93312e-05	0.000434186	N.D.	0.000564612	9.82005e-05	N.D.	N.D.	0.00099075	N.D.	8.28397e-05	6.77976e-05	6.19033e-05	0.00017151	0.000436734	0.000103778	0.000142365	N.D.	0.000196434	0.000327959	7.38465e-05	7.76521e-05	6.58463e-05	N.D.	N.D.
N_0065	Pregnenolone sulfate	395.191	12.3723	1.99534e-05	2.04084e-06	2.42367e-05	2.16945e-05	3.3375e-05	1.26658e-05	4.76013e-05	2.07336e-05	2.28801e-05	2.36435e-05	3.22051e-05	9.82966e-06	8.81476e-06	2.04647e-05	2.08064e-05	1.88594e-05	2.52226e-05	4.35014e-05	5.10136e-05	2.89735e-05	2.67423e-05	1.44129e-05	3.9678e-05	4.87803e-05	2.49848e-05	1.43908e-05	3.14038e-05	2.5393e-05	2.99665e-05	3.64066e-05	1.88157e-05	4.80252e-05	5.98081e-05	3.06414e-05	1.75936e-05	1.61926e-05	3.00157e-05	4.58743e-05	2.08813e-05	5.3819e-05	6.81414e-05	1.40473e-05	4.96687e-05	9.50395e-05	9.0854e-05	5.68868e-05
C_0023	Pro	116.071	11.5582	0.0689758	0.0433854	0.0518239	0.0501545	0.0520225	0.0598461	0.0643912	0.050688	0.0679342	0.0652719	0.0579798	0.0626558	0.0444326	0.0572247	0.061401	0.0843807	0.061318	0.0462634	0.0780096	0.0763537	0.0675206	0.0816588	0.0650826	0.0613786	0.0636467	0.061806	0.0526389	0.0633317	0.0690278	0.0680523	0.0771995	0.105562	0.0787484	0.0836155	0.0622808	0.0697007	0.0469332	0.0393219	0.071124	0.0659837	0.0631677	0.0538903	0.0413739	0.0668331	0.0511459	0.0521731
P_0027	Progesterone	316.103	10.7212	N.D.	N.D.	N.D.	N.D.	N.D.	N.D.	N.D.	N.D.	N.D.	3.01825e-06	N.D.	N.D.	1.59494e-06	N.D.	N.D.	N.D.	N.D.	N.D.	N.D.	N.D.	N.D.	N.D.	N.D.	N.D.	N.D.	N.D.	N.D.	N.D.	N.D.	N.D.	N.D.	N.D.	N.D.	N.D.	N.D.	2.36813e-06	N.D.	N.D.	N.D.	N.D.	N.D.	N.D.	N.D.	N.D.	N.D.	N.D.
C_0007	Putrescine	89.1077	4.95418	N.D.	N.D.	N.D.	N.D.	N.D.	N.D.	N.D.	N.D.	N.D.	N.D.	N.D.	N.D.	N.D.	N.D.	N.D.	N.D.	N.D.	N.D.	N.D.	N.D.	N.D.	N.D.	N.D.	N.D.	N.D.	N.D.	N.D.	N.D.	N.D.	N.D.	N.D.	N.D.	N.D.	N.D.	N.D.	N.D.	N.D.	N.D.	N.D.	N.D.	N.D.	N.D.	N.D.	N.D.	N.D.	N.D.
A_0030	Pyrophosphate	176.936	16.6849	N.D.	0.000305937	0.000334896	0.000351087	N.D.	0.00030681	0.000239501	N.D.	0.000314609	0.000414004	0.000370464	N.D.	0.000356492	N.D.	0.000298416	0.00042174	0.000377968	0.000327443	N.D.	N.D.	0.000417356	0.000307581	0.000364096	N.D.	0.000312414	0.000358849	0.000259622	N.D.	N.D.	N.D.	0.000401859	0.000363102	0.000417299	0.000396466	N.D.	0.000355233	N.D.	0.00027409	0.000453427	N.D.	N.D.	0.00041216	N.D.	0.000345437	0.000371122	0.000302525
A_0003	Pyruvic acid	87.0098	12.9999	0.00138026	0.00249675	0.00257353	0.00170435	0.00227243	0.00163644	0.00246882	0.00236131	0.00302872	0.00209871	0.00224689	0.00359628	0.000949468	0.000972694	0.00226031	0.00443547	0.00162732	0.00181339	0.00262018	0.00344603	0.00311817	0.00285766	0.00287585	0.00206118	0.00216495	0.0022327	0.00215042	0.00235785	0.00197428	0.00193809	0.00276338	0.00331512	0.0028774	0.00259961	0.00278028	0.00203321	0.00175092	0.00117186	0.000813843	0.00241628	0.00179067	0.00285662	0.00209382	0.00180659	0.00179558	0.0020912
P_0012	Retinol-1	287.234	13.4047	1.58617e-05	2.30503e-05	1.74189e-05	1.40863e-05	2.76275e-05	1.40777e-05	1.42905e-05	1.70473e-05	1.99626e-05	5.88289e-06	1.25767e-05	1.4076e-05	1.01275e-05	3.22405e-05	2.08979e-05	1.40935e-05	7.18492e-06	1.48857e-05	1.62122e-05	1.76478e-05	3.23104e-05	1.30988e-05	3.14876e-05	1.17625e-05	3.00978e-05	1.44705e-05	2.34691e-05	2.4081e-05	4.386e-05	1.40067e-05	3.49901e-05	1.00521e-05	2.13357e-05	5.01868e-05	2.85668e-05	1.66731e-05	6.4637e-06	1.34383e-05	1.00521e-05	1.26602e-05	2.22114e-05	2.72838e-05	1.34887e-05	2.61081e-05	2.3198e-05	3.90964e-05
P_0013	Retinol-2	287.234	13.5324	0.000125899	0.000141173	8.74476e-05	0.00012692	0.000141708	8.57486e-05	9.78407e-05	0.000154604	0.000189768	7.79214e-05	0.000149246	0.000164389	0.000155803	0.000221592	0.000204748	0.000149405	7.52915e-05	0.000184292	0.000340573	0.000188478	0.000168528	9.00601e-05	0.000147807	0.000110214	0.000170576	0.000136596	0.000136422	0.000207889	0.000257194	8.2556e-05	0.000395593	0.000124592	0.000223004	0.000551665	0.000410792	0.000244132	9.13631e-05	0.000140581	0.000123077	0.000157509	0.000220154	0.000146054	0.000125015	0.000133634	0.000131647	0.000185595
N_0032	Ricinoleic acid	297.245	12.2353	2.6519e-05	2.09667e-05	7.42586e-06	1.63397e-05	1.08128e-05	1.29924e-05	3.64702e-06	9.63562e-06	1.45224e-05	4.66191e-05	1.11599e-05	1.76646e-05	1.22821e-05	4.96337e-06	1.22495e-05	1.32016e-05	7.0127e-06	1.32372e-05	2.03323e-06	3.02632e-06	3.14829e-06	1.19661e-05	2.61883e-05	1.44108e-05	6.63786e-06	1.41982e-05	1.41528e-05	1.67018e-05	7.93373e-06	1.02105e-05	5.91063e-06	5.15474e-06	6.52861e-06	7.69705e-06	8.00347e-06	1.19353e-05	6.47254e-06	9.04191e-06	1.13624e-05	1.97594e-05	2.26896e-05	1.77187e-05	1.89575e-05	1.16782e-05	1.21098e-05	1.01399e-05
C_0092	S-Carboxymethylcysteine	180.032	14.0806	N.D.	N.D.	N.D.	N.D.	N.D.	N.D.	N.D.	N.D.	N.D.	N.D.	N.D.	N.D.	N.D.	N.D.	N.D.	N.D.	N.D.	N.D.	N.D.	N.D.	N.D.	N.D.	N.D.	N.D.	N.D.	0.00402379	N.D.	N.D.	N.D.	N.D.	N.D.	N.D.	N.D.	N.D.	N.D.	N.D.	N.D.	N.D.	0.00626482	N.D.	N.D.	N.D.	N.D.	N.D.	N.D.	N.D.
C_0049	S-Methylcysteine	136.042	12.4097	0.00234681	0.000965448	0.000860387	0.00113217	0.0011699	0.000557884	0.000985612	0.000625722	0.0018113	0.00108694	0.00201998	0.00117222	0.000874433	0.000996971	0.00107838	0.00102934	0.000995846	0.000864174	0.00235705	0.000962377	0.00135753	0.00101899	0.00160444	0.000604966	0.00106085	0.00182808	0.000898677	0.00101024	0.000668061	0.00236811	0.00117154	0.000419998	0.00153356	0.00126005	0.000804244	0.00118367	0.000793845	0.000561158	0.00147244	0.0015792	0.000790976	0.00128939	0.00144127	0.000676336	0.000709114	0.000837624
C_0008	Sarcosine	90.0552	10.0798	0.00109903	0.000462934	0.000648644	0.000591991	0.000687057	0.000608218	0.000638293	0.000640491	0.000902561	0.000651272	0.000302106	0.000795179	0.000835577	0.000551489	0.000928858	0.000733019	0.000585044	0.00119453	0.00108288	0.00151994	0.000800734	0.000438809	0.0011535	0.000359448	0.000379413	0.000603272	0.00073355	0.000795653	0.000653966	0.000637822	0.00117114	0.00102877	0.00154139	0.000593311	0.000407401	0.000458976	0.000848084	0.000354163	0.000805269	0.000590849	0.000498381	0.000445165	0.000595686	0.000632381	0.000759165	0.000598688
C_0101	SDMA	203.15	8.25306	0.000273408	0.000220766	0.000218719	0.000241009	0.000229766	0.000190074	0.000211344	0.0001848	0.000252339	0.000220167	0.000234373	0.000174825	0.000264267	0.000214653	0.000223811	0.000183745	0.000253902	0.000209708	0.000253291	0.000194321	0.0002845	0.000226264	0.000248089	0.000249048	0.000192642	0.000185654	0.0002236	0.000312746	0.000240254	0.000259754	0.00033007	0.000267676	0.000263265	0.000393833	0.000195109	0.000270166	0.000300524	0.000298137	0.000184961	0.000251096	0.000203475	0.000230092	0.000200131	0.000314779	0.000245382	0.000294658
C_0017	Ser	106.05	10.6456	0.0256282	0.0237814	0.02578	0.0228027	0.0149759	0.0245424	0.0230844	0.0152005	0.0240016	0.02568	0.0158961	0.0260873	0.02634	0.0175094	0.0164157	0.0207854	0.0226809	0.022069	0.0209072	0.0225672	0.0246728	0.0198464	0.0142077	0.0244772	0.0239068	0.0207797	0.0194012	0.0203668	0.017133	0.0229361	0.0180198	0.0271127	0.0213656	0.0173516	0.0161627	0.0234398	0.0178047	0.0156237	0.0236016	0.0205198	0.0199197	0.0177823	0.0218253	0.0212139	0.0205777	0.0295911
P_0063	Sitosterol	397.383	16.1344	4.15426e-06	1.3224e-05	7.3775e-06	5.44862e-06	7.11052e-06	2.712e-06	2.72278e-06	4.11921e-06	N.D.	1.96839e-05	1.00203e-05	1.12999e-05	4.50588e-06	5.19023e-06	4.39544e-06	N.D.	9.41876e-06	1.26145e-05	N.D.	8.00518e-06	7.3287e-06	3.27081e-06	N.D.	3.36187e-06	3.1932e-06	3.60756e-06	3.08347e-06	4.00966e-06	5.324e-06	1.15403e-05	6.38536e-06	4.30907e-06	4.52508e-06	3.19058e-06	3.92211e-06	4.12942e-06	1.36944e-05	2.17595e-06	2.1591e-06	4.47854e-06	N.D.	2.30608e-06	1.1294e-05	5.78755e-06	8.91492e-06	2.83085e-06
P_0064	Solanidine	398.344	7.78348	N.D.	N.D.	N.D.	N.D.	N.D.	N.D.	N.D.	N.D.	N.D.	N.D.	N.D.	N.D.	N.D.	N.D.	N.D.	N.D.	N.D.	N.D.	N.D.	N.D.	N.D.	N.D.	N.D.	N.D.	N.D.	N.D.	N.D.	N.D.	N.D.	N.D.	N.D.	N.D.	N.D.	N.D.	N.D.	N.D.	N.D.	N.D.	N.D.	N.D.	N.D.	N.D.	N.D.	N.D.	N.D.	N.D.
C_0102	Spermine	203.222	4.69672	N.D.	N.D.	N.D.	N.D.	4.19422e-05	2.48732e-05	N.D.	N.D.	N.D.	N.D.	N.D.	N.D.	N.D.	N.D.	N.D.	N.D.	N.D.	1.97504e-05	N.D.	N.D.	N.D.	N.D.	N.D.	N.D.	N.D.	1.86674e-05	N.D.	N.D.	1.75971e-05	N.D.	3.861e-05	N.D.	N.D.	3.29795e-05	N.D.	N.D.	N.D.	N.D.	N.D.	N.D.	N.D.	N.D.	N.D.	N.D.	2.93236e-05	N.D.
P_0018	Sphinganine	302.305	10.9097	8.69388e-06	1.12083e-05	7.70761e-06	4.71559e-06	5.40521e-06	3.88643e-06	5.55969e-06	5.91951e-06	7.24963e-06	6.67393e-06	5.9726e-06	4.47939e-06	6.55855e-06	5.31235e-06	4.46583e-06	4.87912e-06	3.90373e-06	4.86472e-06	9.69818e-06	1.03267e-05	8.52212e-06	6.48725e-06	5.66809e-06	5.59494e-06	4.08433e-06	7.12655e-06	1.33591e-05	8.58666e-06	7.79498e-06	4.93272e-06	7.16938e-06	8.14501e-06	9.93454e-06	3.04556e-06	6.07852e-06	7.48921e-06	2.04783e-06	5.13223e-06	1.16259e-05	9.79582e-06	5.25846e-06	3.99673e-06	5.52983e-06	6.08938e-06	5.04859e-06	3.11989e-06
P_0085	Sphingomyelin(d18:1/16:0)	703.581	15.7791	N.D.	N.D.	N.D.	2.61473e-06	N.D.	N.D.	2.58419e-06	N.D.	N.D.	N.D.	N.D.	N.D.	N.D.	N.D.	N.D.	N.D.	N.D.	N.D.	N.D.	N.D.	N.D.	N.D.	N.D.	2.77293e-06	N.D.	2.66541e-06	N.D.	N.D.	N.D.	2.6501e-06	N.D.	N.D.	N.D.	N.D.	N.D.	N.D.	N.D.	N.D.	N.D.	N.D.	N.D.	N.D.	N.D.	N.D.	N.D.	2.09126e-06
P_0016	Sphingosine	300.291	10.7309	1.48058e-05	1.63009e-05	5.68091e-06	1.07914e-05	1.18306e-05	9.27952e-06	1.55948e-05	9.32748e-06	9.27504e-06	1.66579e-05	8.4225e-06	5.88554e-06	1.11431e-05	1.06018e-05	6.4211e-06	9.79023e-06	7.17027e-06	1.57298e-05	1.92725e-05	1.52608e-05	1.55705e-05	2.18469e-05	1.24566e-05	7.13273e-06	6.94336e-06	1.24654e-05	1.56618e-05	9.98199e-06	1.65816e-05	1.1293e-05	2.1888e-05	7.91209e-06	1.21602e-05	1.29074e-05	1.5478e-05	1.78942e-05	1.02838e-05	8.17856e-06	2.8448e-05	8.11835e-06	7.57315e-06	7.30729e-06	5.77196e-06	1.00207e-05	1.14392e-05	6.71584e-06
C_0058	Stachydrine	144.102	12.3406	0.000828144	0.00272992	0.00232595	0.00041644	0.00336301	0.00125884	0.00918134	0.00250971	0.00102061	0.000304137	0.00488663	0.00232904	0.000326298	0.000672755	0.00840651	0.00262714	0.00837615	0.00083902	0.00331682	0.0131757	0.00301364	0.00111578	0.0109877	0.000425595	0.000473533	0.000305002	0.00165576	0.008882	0.00115081	0.00125415	0.00125681	N.D.	0.00407196	0.0010958	0.00291939	0.00241548	0.00102001	0.00510345	0.00396788	0.00177805	0.000599852	0.00139829	0.00520504	0.000508385	0.00333801	0.00203808
N_0029	Stearic acid	283.267	14.9477	0.000972628	0.000476177	0.000353027	0.00103571	0.000739818	0.000724109	0.000396213	0.000814608	0.00104545	0.00119114	0.00100489	0.000603547	0.00116046	0.000586238	0.000812179	0.000683595	0.000637336	0.000947022	0.00032393	0.000601735	0.000273702	0.000656159	0.000807487	0.00130268	0.000798836	0.000986658	0.000973054	0.00117476	0.000425432	0.000584278	0.000543701	0.000456731	0.000792726	0.000483188	0.000595027	0.000604225	0.000578059	0.00085159	0.000783126	0.000812923	0.000863016	0.000854766	0.00103855	0.000965676	0.00096406	0.000735133
N_0025	Stearidonic acid	275.203	13.0945	1.00542e-05	4.40582e-06	2.10835e-06	9.8898e-06	8.41127e-06	5.67083e-06	4.43894e-05	7.25244e-06	3.72414e-06	1.06931e-05	4.15279e-06	4.174e-06	4.91394e-06	2.51847e-06	3.84647e-06	3.87451e-06	3.25528e-06	5.18004e-06	1.78765e-06	1.65175e-06	1.73156e-06	4.18288e-06	3.23703e-06	9.18979e-06	1.41461e-05	1.38313e-05	5.54495e-06	9.62546e-06	1.42555e-06	3.25764e-06	1.03051e-06	9.83987e-07	5.41616e-06	1.06855e-06	5.34926e-06	2.16016e-06	2.52147e-06	1.06475e-06	1.13202e-05	5.38728e-06	5.02802e-06	7.55011e-06	1.88687e-05	2.44977e-06	5.10823e-06	6.64119e-06
P_0035	Stearoyl ethanolamide	328.322	14.1005	1.58771e-05	1.45219e-05	1.24059e-05	1.29301e-05	1.52869e-05	9.92082e-06	1.2652e-05	1.38912e-05	1.49402e-05	2.304e-05	1.5369e-05	1.16986e-05	1.51841e-05	1.40976e-05	1.22322e-05	1.18059e-05	9.26496e-06	1.87376e-05	1.12065e-05	1.30339e-05	1.00359e-05	1.49634e-05	1.361e-05	2.54881e-05	1.20302e-05	1.22561e-05	1.79724e-05	1.68436e-05	1.5273e-05	1.1293e-05	1.36679e-05	1.29418e-05	1.84393e-05	1.50293e-05	1.51474e-05	1.70579e-05	1.28902e-05	1.23279e-05	1.5264e-05	1.59677e-05	1.39446e-05	1.16931e-05	1.57069e-05	1.26617e-05	1.65837e-05	1.51914e-05
P_0060	Stigmasterol	395.371	15.8212	N.D.	1.40867e-05	8.82844e-06	8.67548e-06	9.87403e-06	5.89532e-06	6.68467e-06	6.12695e-06	2.57848e-06	1.8985e-05	1.27441e-05	1.35976e-05	7.22371e-06	7.71665e-06	N.D.	N.D.	1.1887e-05	1.06963e-05	7.30825e-06	7.72863e-06	5.16613e-06	3.51943e-06	2.94939e-06	4.34344e-06	3.91353e-06	N.D.	3.87208e-06	N.D.	6.87649e-06	1.10668e-05	5.91656e-06	6.05599e-06	6.80973e-06	5.14462e-06	4.05735e-06	5.19508e-06	1.28976e-05	4.98217e-06	5.33054e-06	4.34403e-06	N.D.	2.98517e-06	1.3723e-05	6.57985e-06	1.28052e-05	5.33867e-06
A_0012	Succinic acid	117.02	21.0604	N.D.	0.000262621	N.D.	N.D.	N.D.	N.D.	N.D.	N.D.	N.D.	N.D.	N.D.	N.D.	0.00025727	N.D.	N.D.	0.000330234	N.D.	N.D.	N.D.	N.D.	N.D.	N.D.	N.D.	N.D.	N.D.	N.D.	N.D.	N.D.	N.D.	N.D.	N.D.	N.D.	N.D.	N.D.	N.D.	N.D.	N.D.	N.D.	0.000269343	N.D.	N.D.	N.D.	N.D.	N.D.	N.D.	N.D.
C_0033	Taurine	126.022	24.8745	0.00252702	0.00223542	0.00254253	0.00177513	0.00239009	0.0024837	0.00288968	0.0019984	0.00211245	0.00222824	0.00192354	0.00286388	0.00267599	0.00217177	0.00211841	0.00165491	0.00189076	0.0023271	0.00253215	0.00203182	0.00269528	0.00175995	0.00241318	0.00192177	0.00205576	0.00179482	0.00182466	0.00195614	0.00291447	0.0019886	0.00251495	0.00109721	0.0019647	0.00234144	0.00192573	0.00245779	0.00147978	0.00229836	0.00164552	0.00236504	0.00221024	0.00212757	0.00248087	0.00212658	0.00310295	0.0018401
N_0078	Taurochenodeoxycholic acid	498.289	12.3304	6.18399e-06	3.07987e-05	7.86743e-06	4.07059e-06	2.11086e-05	1.75766e-06	8.78962e-06	5.96065e-05	6.52731e-06	0.000169881	4.72126e-06	9.12054e-06	3.15316e-06	3.05047e-06	0.000149426	1.34004e-05	5.69096e-06	5.72645e-05	1.81106e-05	7.73268e-06	3.74526e-05	0.000215471	5.05634e-06	5.49935e-06	2.10625e-06	1.80486e-06	9.16531e-06	0.000106607	6.24353e-06	6.62332e-06	1.40718e-05	5.14357e-07	1.43663e-05	2.7653e-06	1.06168e-06	4.41772e-06	1.66935e-05	1.4591e-06	1.96402e-06	5.61475e-06	2.09955e-06	1.58749e-06	1.70618e-05	1.70619e-06	7.66665e-05	2.10266e-05
N_0080	Taurocholic acid	514.284	11.5177	N.D.	1.63147e-05	N.D.	N.D.	8.07229e-06	N.D.	N.D.	1.26308e-05	N.D.	2.80832e-05	N.D.	N.D.	N.D.	N.D.	3.24701e-05	N.D.	N.D.	9.64079e-06	N.D.	N.D.	6.93835e-06	0.000100884	N.D.	N.D.	N.D.	N.D.	N.D.	1.19035e-05	N.D.	N.D.	N.D.	N.D.	N.D.	N.D.	N.D.	N.D.	N.D.	N.D.	N.D.	4.19011e-06	N.D.	N.D.	3.08652e-06	N.D.	8.79649e-06	3.90658e-06
N_0077	Taurodeoxycholic acid	498.287	12.6277	6.57161e-06	7.00489e-06	8.17839e-06	N.D.	1.61905e-05	N.D.	N.D.	N.D.	N.D.	9.28236e-06	6.4087e-06	N.D.	4.61055e-06	N.D.	4.40865e-05	N.D.	4.72708e-06	5.18004e-06	6.48807e-06	3.773e-06	3.316e-05	0.000164502	6.63226e-06	5.5175e-06	N.D.	N.D.	1.22752e-05	2.304e-05	N.D.	N.D.	1.62986e-05	N.D.	N.D.	N.D.	N.D.	N.D.	1.55228e-05	N.D.	3.31353e-06	5.35137e-06	3.82396e-06	N.D.	N.D.	N.D.	7.10604e-06	1.39488e-05
N_0075	Taurolithocholic acid	482.296	13.289	N.D.	N.D.	N.D.	N.D.	N.D.	N.D.	N.D.	N.D.	N.D.	N.D.	N.D.	N.D.	N.D.	N.D.	N.D.	N.D.	N.D.	N.D.	N.D.	N.D.	N.D.	N.D.	N.D.	N.D.	N.D.	N.D.	N.D.	N.D.	N.D.	N.D.	N.D.	N.D.	N.D.	N.D.	N.D.	N.D.	N.D.	N.D.	N.D.	N.D.	N.D.	N.D.	N.D.	N.D.	N.D.	N.D.
N_0081	Taurolithocholic acid 3-sulfate	562.253	14.5697	8.1519e-06	N.D.	N.D.	9.47701e-06	2.70666e-05	N.D.	N.D.	N.D.	1.12357e-05	N.D.	N.D.	N.D.	1.90002e-05	N.D.	2.33747e-05	N.D.	N.D.	N.D.	N.D.	N.D.	1.20967e-05	N.D.	1.04899e-05	1.87849e-05	N.D.	N.D.	N.D.	N.D.	N.D.	N.D.	1.11402e-05	4.89756e-06	N.D.	N.D.	N.D.	N.D.	3.0207e-05	1.01123e-05	1.38686e-05	1.93463e-05	3.13117e-05	N.D.	N.D.	N.D.	N.D.	7.35932e-06
N_0079	Tauroursodeoxycholic acid	498.29	11.3225	N.D.	7.17897e-06	N.D.	N.D.	N.D.	N.D.	N.D.	N.D.	N.D.	1.51155e-05	N.D.	N.D.	N.D.	N.D.	7.83496e-06	N.D.	N.D.	4.63e-06	N.D.	N.D.	N.D.	1.48556e-05	N.D.	N.D.	N.D.	N.D.	N.D.	2.76249e-06	N.D.	N.D.	N.D.	N.D.	N.D.	N.D.	N.D.	N.D.	N.D.	N.D.	N.D.	N.D.	N.D.	N.D.	N.D.	N.D.	2.98749e-06	N.D.
P_0014	Testosterone	289.216	9.80369	3.44981e-05	N.D.	N.D.	4.46167e-05	2.86857e-05	2.96697e-05	N.D.	2.81232e-05	3.2855e-05	N.D.	N.D.	N.D.	N.D.	3.9606e-05	3.21994e-05	4.31602e-05	N.D.	5.83153e-05	4.95402e-05	2.71448e-05	2.32756e-05	2.52109e-05	9.55667e-06	N.D.	N.D.	N.D.	2.63633e-05	4.67896e-05	1.96622e-05	3.19214e-05	2.91059e-05	N.D.	3.99298e-05	3.56231e-05	N.D.	4.0384e-05	N.D.	1.55318e-05	N.D.	4.72858e-05	3.4059e-05	3.34947e-05	2.8602e-05	1.5763e-05	N.D.	N.D.
C_0046	Thiaproline	134.028	15.1447	0.000213263	8.36546e-05	N.D.	0.000218631	0.000154738	0.000167551	0.000161756	0.000100766	0.000158596	8.12316e-05	0.000142642	0.000171686	0.000313269	0.000120463	0.000163643	0.000108656	0.00018483	0.000163873	0.000175966	0.000139647	0.000146977	0.000130657	9.67596e-05	N.D.	0.000161725	6.07965e-05	0.00018163	0.000158314	9.32826e-05	N.D.	0.000202117	N.D.	0.000185727	0.000153051	0.000210946	0.000114472	0.000115152	0.000137263	0.000100308	0.000160508	8.44999e-05	0.000184408	0.00018613	0.000144862	0.000106405	0.000132114
C_0029	Thr	120.066	11.2353	0.0344878	0.0398513	0.0287189	0.0321274	0.0328607	0.0412034	0.0373727	0.0271022	0.0315555	0.0339664	0.0279429	0.0316789	0.0257129	0.0306723	0.0325013	0.0383787	0.0258704	0.0312893	0.0406914	0.033393	0.0383974	0.0368112	0.0291572	0.0287689	0.0342501	0.0360361	0.0250242	0.0306719	0.0325611	0.0346844	0.0341562	0.0705025	0.0455734	0.0314811	0.0282666	0.0403637	0.0265819	0.0178273	0.0487733	0.0329992	0.0301345	0.0276831	0.0226271	0.0322053	0.0337533	0.0318442
A_0018	Threonic acid	135.03	9.28638	0.000954492	0.00071608	0.00071635	0.000820652	0.000814845	0.000662423	0.00130563	0.000673135	0.000662967	0.00105606	0.000770472	0.000999335	0.00114987	0.000816453	0.000648099	0.000858608	0.00119785	0.000568241	0.00082957	0.000832104	0.000662025	0.000404227	0.00118632	0.000926224	0.000644428	0.000575219	0.00082016	0.000928068	0.0011091	0.000723352	0.000843719	0.000556998	0.000995298	0.00109189	0.0011817	0.000659618	0.000546635	0.00091924	0.000730134	0.000741952	0.000565232	0.00107242	0.000980888	0.000785595	0.00105572	0.00115475
N_0051	Tricosanoic acid	353.343	15.9632	3.03534e-06	5.26418e-06	4.7329e-06	3.70366e-06	3.51619e-06	4.58417e-06	4.5174e-06	4.12723e-06	3.2061e-06	3.78895e-06	3.02184e-06	3.97799e-06	2.04251e-06	2.75051e-06	3.63343e-06	2.49534e-06	3.85554e-06	3.46948e-06	2.20457e-06	4.55363e-06	5.61244e-06	1.50887e-06	3.21878e-06	1.91782e-06	5.51801e-06	2.599e-06	2.58178e-06	3.36805e-06	1.70223e-06	2.36624e-06	2.71841e-06	2.81889e-05	3.27554e-06	2.90621e-06	1.27752e-06	2.89358e-06	1.49713e-06	3.81394e-06	2.13271e-06	2.50808e-06	2.7409e-06	2.05118e-06	3.4953e-06	3.25675e-06	3.51614e-06	8.39916e-06
C_0067	Triethanolamine	150.112	8.73993	6.31295e-05	6.02978e-05	N.D.	9.50153e-05	6.43385e-05	8.1964e-05	7.98387e-05	9.5251e-05	7.85009e-05	0.000107497	7.58068e-05	7.99935e-05	N.D.	N.D.	8.5457e-05	0.000123805	8.89364e-05	0.000198808	N.D.	N.D.	4.88092e-05	8.08163e-05	N.D.	N.D.	9.73481e-05	0.000126285	N.D.	N.D.	7.69424e-05	6.56342e-05	5.0733e-05	7.26919e-05	N.D.	0.000100006	6.74861e-05	0.000235963	0.000109888	9.11419e-05	N.D.	6.48987e-05	3.86514e-05	0.000115881	6.38865e-05	6.4307e-05	0.000293236	N.D.
C_0054	Trigonelline	138.056	11.1682	0.000275819	5.8441e-05	0.000416725	0.000112846	0.000222232	8.5881e-05	0.000455538	9.86161e-05	0.000261205	7.16988e-05	7.17698e-05	0.000806689	0.000904411	0.000436075	0.000636976	0.000504046	0.000217098	0.000261693	0.000108212	0.000234871	0.000560536	3.5049e-05	0.000167901	N.D.	7.57261e-05	N.D.	0.000139253	0.000253608	0.000191054	9.36534e-05	0.000793085	N.D.	0.000175032	0.00021965	5.26847e-05	N.D.	7.22873e-05	0.000419493	N.D.	0.000175284	0.00026665	9.61674e-05	0.000179423	0.000228837	7.41208e-05	0.000100402
P_0083	Trilaurin	656.592	17.3408	4.03094e-06	5.99354e-06	5.89586e-06	4.82895e-06	6.82123e-06	N.D.	5.63305e-06	N.D.	4.53662e-06	6.18241e-06	5.88891e-06	5.45065e-06	4.83488e-06	4.02243e-06	3.79322e-06	N.D.	4.08683e-06	4.28924e-06	5.52308e-06	6.52058e-06	4.98992e-06	4.53719e-06	5.23969e-06	6.03665e-06	3.77986e-06	3.90551e-06	N.D.	4.23966e-06	1.23062e-05	N.D.	4.27576e-06	N.D.	5.84428e-06	5.23622e-06	4.93645e-06	7.27459e-06	3.87226e-06	N.D.	4.10467e-06	1.09906e-05	N.D.	6.62113e-06	6.03752e-06	N.D.	5.77553e-06	N.D.
C_0004	Trimethylamine N-oxide	76.076	6.97608	0.00195805	0.00357907	0.000884856	0.00227355	0.00373489	0.0024506	0.00326195	0.00334603	0.000938923	0.00111655	0.00197277	0.00131442	0.00167784	0.00126474	0.0168305	0.00938975	0.000786916	0.00234434	0.00410834	0.00235087	0.00221895	0.00150732	0.00176977	0.00101243	0.00244799	0.000683756	0.00154024	0.0153085	0.00973362	0.00134771	0.00352452	0.000520026	0.00155591	0.00474468	0.00191797	0.0026208	0.00194706	0.00209126	0.00251032	0.00182586	0.00191773	0.00254708	0.000646983	0.00104148	0.0008415	0.00207403
C_0105	Trp	205.097	11.7963	0.0182217	0.0141821	0.0157509	0.0178411	0.0165764	0.0156922	0.0171487	0.0140627	0.0130608	0.0159661	0.0128931	0.0176364	0.0134242	0.0167628	0.0153995	0.0109519	0.0117668	0.0127459	0.0168131	0.0167174	0.0116847	0.0167186	0.0146418	0.0131393	0.0146347	0.0125865	0.010976	0.0121695	0.00999416	0.0150953	0.0143103	0.0354605	0.0177628	0.0121836	0.0134799	0.0150821	0.0143343	0.0104853	0.0134445	0.0189936	0.0145705	0.0135377	0.0162802	0.0191852	0.0132169	0.0102977
C_0093	Tyr	182.081	12.1749	0.017483	0.0174693	0.0168843	0.0161544	0.0180466	0.0148096	0.0214886	0.015818	0.0166821	0.0201988	0.0119391	0.0144713	0.0153854	0.0128439	0.0191812	0.0171437	0.0132255	0.0145345	0.0191949	0.0158119	0.0151826	0.0204176	0.0145841	0.0138505	0.0108304	0.0151832	0.00927363	0.0120401	0.0126671	0.0150702	0.0154967	0.0172598	0.019543	0.00976023	0.0115127	0.0166522	0.0202285	0.00834524	0.0159432	0.0241012	0.0135326	0.0123955	0.0150404	0.0183	0.00998902	0.00871339
C_0001	Urea	61.0406	23.7655	0.471304	0.490513	0.354166	0.625793	0.445329	0.344072	0.534469	0.499028	0.4795	0.506034	0.429032	0.450099	0.731066	0.613145	0.713198	0.401345	0.260947	0.448193	0.583483	0.804045	0.491419	0.536843	0.481983	0.739288	0.72473	0.262777	0.602194	0.732603	0.623565	0.391273	0.739654	0.645836	0.549369	0.854931	0.392015	0.361502	0.668731	0.588614	0.357522	0.573105	0.776368	0.456096	0.504383	0.539995	0.532409	0.871766
A_0023	Uric acid	167.022	8.97223	0.0206185	0.0141382	0.0125064	0.0181609	0.0234182	0.0232671	0.0279939	0.0286194	0.0311493	0.0159524	0.0211129	0.0211131	0.0156048	0.0274091	0.0330565	0.0284614	0.0174388	0.0226979	0.0291108	0.0182412	0.0153618	0.015985	0.0149641	0.0157613	0.00871467	0.0170643	0.0226568	0.0158752	0.0239084	0.0178826	0.0298702	0.00944427	0.0197641	0.0194931	0.00981188	0.0203559	0.00893208	0.0176867	0.0174581	0.0243965	0.0186268	0.0255159	0.0200751	0.00883192	0.0097498	0.0133362
C_0122	Uridine	245.077	24.9566	0.00159557	0.00115152	0.000794814	0.0013277	0.00104122	0.000986506	0.00113115	0.00115638	0.00150726	0.000692446	0.000983246	0.00126848	0.0011334	0.0011561	0.0011533	0.00103883	0.000958738	0.00107062	0.00083796	0.000920119	0.00117824	0.000702802	0.00117969	0.000938403	0.000787395	0.000981924	0.00100146	0.00167434	0.000765204	0.000860921	0.00102648	0.000667895	0.00102413	0.00163457	0.00095557	0.000923191	0.00103505	0.000930328	0.000867116	0.000950689	0.000967706	0.000935285	0.00110654	0.000955797	0.000909985	0.00097359
N_0060	Ursodeoxycholic acid	391.286	10.7191	3.78076e-06	2.24613e-05	1.11574e-05	1.58065e-05	N.D.	N.D.	7.98667e-05	1.36599e-05	N.D.	0.000175743	N.D.	9.27044e-06	N.D.	6.35561e-06	6.52125e-06	7.49244e-06	5.40814e-06	1.81271e-05	9.71498e-06	N.D.	N.D.	1.87531e-05	2.92671e-06	N.D.	1.71111e-05	5.13182e-06	5.25157e-06	3.56413e-06	2.21471e-05	5.31054e-06	5.04002e-06	N.D.	1.99791e-05	1.50125e-05	1.0051e-05	6.08683e-05	N.D.	3.35199e-06	5.6089e-06	N.D.	N.D.	6.03354e-06	3.26603e-05	4.88224e-06	3.2764e-06	N.D.
C_0026	Val	118.086	10.6794	0.136167	0.0912189	0.0759335	0.121082	0.0956667	0.112846	0.109889	0.0946449	0.131411	0.0814103	0.0986553	0.0856473	0.0823679	0.121043	0.14537	0.113421	0.0804482	0.0797275	0.122891	0.116603	0.105465	0.104053	0.105034	0.112805	0.0966542	0.0873743	0.113305	0.115168	0.116926	0.0972854	0.119873	0.2256	0.113458	0.0997956	0.0919534	0.115093	0.0977588	0.0834677	0.108409	0.115123	0.113124	0.118445	0.102398	0.115618	0.0866907	0.0835757
P_0075	α-Tocopherol	431.39	16.0209	0.00164444	0.00237347	0.0018534	0.00190932	0.00183039	0.00280999	0.0016007	0.00177309	0.00212946	0.00258328	0.00200083	0.00222712	0.00338644	0.00213262	0.00185338	0.00211543	0.0018009	0.00205627	0.00140436	0.00195224	0.0016608	0.00131028	0.00184657	0.00205983	0.00130269	0.00147021	0.00169618	0.00152484	0.00226257	0.00182102	0.00183778	0.00295569	0.00175029	0.00186945	0.00193188	0.00207045	0.00232065	0.00218512	0.00136689	0.00177291	0.00149992	0.00176304	0.00173571	0.00191928	0.00199127	0.00200603
P_0077	α-Tocopherol acetate-1	490.43	16.4717	N.D.	N.D.	N.D.	N.D.	N.D.	N.D.	N.D.	N.D.	N.D.	N.D.	N.D.	N.D.	N.D.	N.D.	N.D.	N.D.	N.D.	N.D.	N.D.	N.D.	N.D.	N.D.	N.D.	4.08169e-06	N.D.	N.D.	N.D.	N.D.	N.D.	N.D.	N.D.	N.D.	N.D.	N.D.	N.D.	N.D.	N.D.	N.D.	N.D.	N.D.	N.D.	N.D.	N.D.	N.D.	4.09e-06	N.D.
P_0078	α-Tocopherol acetate-2	490.445	16.2632	N.D.	N.D.	N.D.	N.D.	N.D.	N.D.	N.D.	N.D.	N.D.	N.D.	N.D.	3.23995e-06	5.67168e-06	N.D.	N.D.	N.D.	N.D.	N.D.	N.D.	N.D.	N.D.	N.D.	N.D.	3.73814e-06	N.D.	2.74594e-06	3.22542e-06	N.D.	N.D.	2.72077e-06	N.D.	N.D.	N.D.	N.D.	N.D.	2.83435e-06	N.D.	3.03882e-06	N.D.	N.D.	N.D.	N.D.	N.D.	N.D.	N.D.	N.D.
C_0010	β-Ala	90.0553	7.76412	0.000827456	0.000314193	0.000413505	0.000598812	0.000814004	0.000487377	0.000435474	0.000401849	0.000513743	0.000581297	0.000426694	0.000612364	0.000511354	0.000833142	0.000643088	0.000804294	0.000308353	0.000355414	0.000759221	0.000567585	0.000488312	0.000444811	0.000802267	0.000408999	0.000480381	0.000447609	0.000586045	0.000802088	0.000616976	0.000577945	0.000718412	0.000291492	0.000703663	0.00150446	0.000300686	0.000723211	0.000402233	0.000797467	0.000430031	0.00075831	0.000535877	0.000566157	0.000544271	0.000731664	0.000540814	0.000597019
N_0069	β-Estradiol 17-glucuronide	447.2	8.45912	N.D.	N.D.	N.D.	N.D.	N.D.	N.D.	N.D.	N.D.	N.D.	N.D.	N.D.	N.D.	N.D.	N.D.	N.D.	N.D.	N.D.	N.D.	N.D.	N.D.	N.D.	N.D.	N.D.	N.D.	N.D.	N.D.	N.D.	N.D.	N.D.	N.D.	N.D.	N.D.	N.D.	N.D.	N.D.	N.D.	N.D.	N.D.	N.D.	N.D.	N.D.	N.D.	N.D.	N.D.	N.D.	N.D.
P_0008	β-Estradiol 17α-Estradiol	273.186	9.87151	6.31231e-06	7.99393e-06	N.D.	6.09853e-06	7.95556e-06	6.39754e-06	8.19279e-06	9.07559e-06	8.50523e-06	5.80609e-06	5.37914e-06	4.18221e-06	6.61577e-06	7.75481e-06	6.8669e-06	6.51082e-06	5.62489e-06	N.D.	7.53413e-06	5.74189e-06	7.36074e-06	8.26638e-06	N.D.	6.54379e-06	5.62152e-06	4.67051e-06	6.84515e-06	6.35566e-06	7.43734e-06	8.29659e-06	7.1613e-06	5.63382e-06	7.50986e-06	7.00707e-06	6.49928e-06	7.00078e-06	6.52327e-06	5.11723e-06	5.52826e-06	7.60403e-06	7.76672e-06	N.D.	8.17759e-06	9.20575e-06	8.67527e-06	9.04513e-06
C_0060	γ-Butyrobetaine	146.117	8.58064	0.00107814	0.000830976	0.00071529	0.000847838	0.00127791	0.000947433	0.000894962	0.000682648	0.000599018	0.000667194	0.000742817	0.00085634	0.000972092	0.00103495	0.000857942	0.00072539	0.00057486	0.000849082	0.00171942	0.0008831	0.000830965	0.000964865	0.000938263	0.000527403	0.000722039	0.000611331	0.00102377	0.00111749	0.00085301	0.00102549	0.00125416	0.000628857	0.000898079	0.00106986	0.000513184	0.000884045	0.000990026	0.000950837	0.000535267	0.00113476	0.0007031	0.000942378	0.00136479	0.0010762	0.000820391	0.000815027
P_0069	γ-Tocopherol	417.374	15.8233	0.000120851	0.000425496	0.000255034	0.000167147	0.000211915	4.42033e-05	0.000196782	0.00025545	0.000209933	0.000399084	0.000295176	0.000130997	6.8096e-05	0.000215753	0.000259409	0.00027623	0.000355262	0.000403442	0.000101536	0.000180437	0.000220462	0.000155305	0.000121493	0.000275862	9.69694e-05	0.000244437	0.000215598	0.000181654	0.00012372	0.000195196	0.000121192	5.30772e-05	0.000233336	0.000101106	0.000131255	0.000252502	0.000175957	0.000112234	0.000150275	0.000136073	0.00010358	0.000211154	0.000395313	0.000106115	0.000275124	9.35712e-05
N.D.: Not Detected.
N.A.: Not Available.
Gray backgraund: Metabolites undetected in more than 50% of participants
[truncated: 16 more columns]

## Sheet: Comparative analysis
ID	Compound name	Comparative Analysis				Average
		PSP vs Control		MSA vs Control		Control	PSP	MSA
		Ratio ¶	p-value ||	Ratio ¶¶	p-value ||
C_0133	1-Methyladenosine	1.22222	0.264	1.08889	0.9602	4.5e-05	5.5e-05	4.9e-05
C_0086	1-Methylhistidine 3-Methylhistidine	1.06095	0.996	0.582933	0.7631	0.002707	0.002872	0.001578
C_0052	1-Methylnicotinamide	0.69697	0.371	0.325758	0.3905	0.000132	9.2e-05	4.3e-05
P_0079	1-Palmitoyl-glycero-3-phosphocholine	0.558636	0.0026	0.671	0.0712	1.1e-05	6.145e-06	7.381e-06
P_0020	11β-Hydroxyandrost-4-ene-3,17-dione-2	0.916667	0.9803	1	0.8171	1.2e-05	1.1e-05	1.2e-05
P_0046	18-Hydroxycorticosterone	1.15188	0.3161	1.05718	0.428	4.1975e-06	4.835e-06	4.4375e-06
C_0012	2-Aminoisobutyric acid 2-Aminobutyric acid	1.01446	1	0.322846	0.8666	0.008645	0.00877	0.002791
A_0008	2-Hydroxybutyric acid	1.08146	0.5247	1.08319	0.9401	0.002885	0.00312	0.003125
A_0014	2-Hydroxyvaleric acid	1.2828	0.0254	1.1895	0.6755	0.000686	0.00088	0.000816
A_0010	2-Oxoisovaleric acid	0.972382	0.8643	1.05409	0.7629	0.000869	0.000845	0.000916
P_0056	20α-Hydroxycholesterol	0.798422	0.2242	0.830446	0.5538	8.7807e-06	7.0107e-06	7.2919e-06
P_0042	21-Deoxycortisol Corticosterone Cortexolone	0.859326	0.641	1.53242	0.9722	3.9204e-06	3.3689e-06	6.0077e-06
C_0013	3-Aminoisobutyric acid	1.26932	0.7926	825.293	0.7048	0.000854	0.001084	0.7048
A_0007	3-Hydroxybutyric acid	1.38544	0.5929	1.9485	0.4948	0.003806	0.005273	0.007416
N_0013	3-Hydroxytetradecanoic acid 2-Hydroxytetradecanoic acid	0.871942	0.4659	1.17345	0.3394	2.8815e-06	2.5125e-06	3.3813e-06
A_0045	3-Indoxylsulfuric acid	1.20076	0.8709	1.27533	0.6353	0.000523	0.000628	0.000667
C_0109	3-Methoxytyrosine	335.333	<0.0001	224.867	<0.0001	1.5e-05	0.00503	0.003373
P_0010	4-Androsten-3,17-dione-1	1.27696	0.5271	1.45216	0.299	1.9115e-06	2.4409e-06	2.7758e-06
P_0011	4-Androsten-3,17-dione-2	1.3262	0.0675	1.64466	0.067	6.6883e-06	8.87e-06	1.1e-05
A_0016	4-Methyl-2-oxovaleric acid 3-Methyl-2-oxovaleric acid	0.998214	0.9745	1.04804	0.8341	0.0056	0.00559	0.005869
P_0004	5-Methoxyindoleacetic acid	0.475909	0.5461	0.776911	0.9824	4.1405e-06	1.9705e-06	3.2168e-06
A_0015	5-Oxoproline	1.17718	0.0145	1.11007	0.1061	0.000745	0.000877	0.000827
P_0048	7-Dehydrocholesterol-1	1.11765	0.002	1.11765	0.0059	1.7e-05	1.9e-05	1.9e-05
P_0044	AC(13:1)	0.673347	0.1199	0.727872	0.3356	4.2017e-06	2.8292e-06	3.0583e-06
P_0052	AC(14:1)	1.13057	0.7877	1.0265	0.9999	4.4459e-06	5.0264e-06	4.5637e-06
P_0057	AC(15:0)-1	1	0.8617	1.14286	0.8642	1.4e-05	1.4e-05	1.6e-05
P_0058	AC(15:0)-2	0.823529	0.2749	1	0.9689	1.7e-05	1.4e-05	1.7e-05
P_0059	AC(15:0)-3	0.833676	0.5672	0.879218	0.7025	2.9665e-06	2.4731e-06	2.6082e-06
P_0073	AC(18:0)	0.847315	0.6148	0.82721	0.5489	3.3127e-06	2.8069e-06	2.7403e-06
P_0072	AC(18:1)	0.842105	0.7445	0.736842	0.2992	1.9e-05	1.6e-05	1.4e-05
P_0071	AC(18:2)-2	0.792843	0.2408	0.742611	0.2027	7.6705e-06	6.0815e-06	5.6962e-06
A_0005	Acetoacetic acid	1.38012	0.7305	1.46199	0.502	0.000171	0.000236	0.00025
C_0100	ADMA	1.03865	0.7649	1.00966	0.8646	0.000207	0.000215	0.000209
C_0009	Ala	0.976605	0.8068	0.905201	0.246	0.0919	0.08975	0.083188
N_0040	Arachidic acid	0.998221	0.9991	1.33897	0.1064	2.81e-06	2.805e-06	3.7625e-06
N_0035	Arachidonic acid	0.978659	0.9678	1.2622	0.3479	0.000328	0.000321	0.000414
C_0089	Arg	1.12641	0.9996	0.925508	0.141	0.02215	0.02495	0.0205
C_0044	Asn	0.971429	0.9804	0.919883	0.2841	0.008575	0.00833	0.007888
C_0047	Asp	1.12679	0.8077	0		0.000489	0.000551
P_0082	Astaxanthin	1.35294	0.9604	0.588235	0.2557	1.7e-05	2.3e-05	1e-05
C_0027	Betaine	0.788382	0.0036	0.778008	0.01875	0.0241	0.019	0.01875
P_0054	Campesterol-1	0.714835	0.2638	0.776099	0.5444	9.1e-06	6.505e-06	7.0625e-06
C_0082	Carnitine	1.0021	0.9801	1.02201	0.8888	0.02385	0.0239	0.024375
P_0002	Carvone	1.11111	0.0078	1.11111	0.0921	1.8e-05	2e-05	2e-05
N_0061	Chenodeoxycholic acid	0.634921	0.9677	0.222222	0.2331	6.3e-05	4e-05	1.4e-05
P_0051	Cholesterol	1.0375	0.5598	1.07817	0.1514	0.012	0.01245	0.012938
N_0074	Cholesterol sulfate	0.853107	0.1358	0.983051	0.8662	0.000354	0.000302	0.000348
N_0067	Cholic acid	0.785714	0.7913	0.607143	0.8884	2.8e-05	2.2e-05	1.7e-05
C_0016	Choline	0.922481	0.2527	0.813108	0.0132	0.007095	0.006545	0.005769
N_0038	cis-11,14-Eicosadienoic acid	0.953488	0.948	1.25581	0.3239	4.3e-05	4.1e-05	5.4e-05
N_0039	cis-11-Eicosenoic acid	1.02963	0.9991	1.32593	0.2481	0.000135	0.000139	0.000179
N_0042	cis-4,7,10,13,16,19-Docosahexaenoic acid	0.892181	0.7531	1.30905	0.903	0.00243	0.002168	0.003181
N_0034	cis-5,8,11,14,17-Eicosapentaenoic acid Abietic acid	0.708861	0.4422	1.38608	0.9994	0.000158	0.000112	0.000219
N_0037	cis-8,11,14-Eicosatrienoic acid	0.857143	0.4586	1.19048	0.2997	4.2e-05	3.6e-05	5e-05
A_0028	cis-Aconitic acid	1.01023	0.8774	0.969298	0.9556	0.000684	0.000691	0.000663
A_0038	Citric acid	1.05074	0.7265	1.03605	0.9274	0.013205	0.013875	0.013681
C_0091	Citrulline	0.91014	0.2965	0.949484	0.5545	0.008235	0.007495	0.007819
P_0047	Cortisol	1.04626	0.7149	1.18505	0.6853	0.000281	0.000294	0.000333
P_0045	Cortisone	1	0.8363	1.02857	0.9931	3.5e-05	3.5e-05	3.6e-05
C_0041	Creatine	0.771379	0.0818	0.843305	0.5143	0.017365	0.013395	0.014644
C_0022	Creatinine	1.08651	0.8764	1.09099	0.7524	0.01965	0.02135	0.021438
C_0148	Cysteine glutathione disulfide	1.5625	0.0295	1.2875	0.5243	0.00016	0.00025	0.000206
C_0119	Cystine	0.995082	0.9667	0.922131	0.1899	0.0122	0.01214	0.01125
A_0027	Decanoic acid	1.23457	0.315	1.2037	0.3463	0.000162	0.0002	0.000195
N_0056	Dehydroisoandrosterone 3-sulfate	1.17163	0.5242	1.75496	0.0077	0.001008	0.001181	0.001769
N_0062	Deoxycholic acid	1.25424	0.777	0.830508	0.8426	5.9e-05	7.4e-05	4.9e-05
C_0018	Diethanolamine	0.948315	0.7612	0.826966	0.3984	0.000445	0.000422	0.000368
P_0067	Diosgenin-1	0.627937	0.0018	0.788509	0.27	5.065e-06	3.1805e-06	3.9938e-06
C_0126	Dyphylline	0.950463	0.3505	0.97583	0.748	0.009185	0.00873	0.008963
P_0061	Ergosterol-1	1.24973	0.3095	1.39997	0.0105	5.1211e-06	6.4e-06	7.1694e-06
P_0062	Ergosterol-2	0.770477	0.3639	0.945857	0.9603	7.5744e-06	5.8359e-06	7.1643e-06
N_0048	Erucic acid	1.05405	0.8958	0.824324	0.98	7.4e-05	7.8e-05	6.1e-05
C_0002	Ethanolamine	0.999103	0.9774	0.86278	0.6318	0.001115	0.001114	0.000962
P_0025	Etiocholan-3α-ol-17-one-1	1.17178	0.6595	2.34357	0.1294	8.534e-06	1e-05	2e-05
N_0002	FA(12:0)	1.07443	0.9341	1.29054	0.0446	6.785e-06	7.29e-06	8.7563e-06
N_0007	FA(14:1)-1	1.11842	0.9879	1.39929	0.00484	4.94e-06	5.525e-06	6.9125e-06
N_0006	FA(14:1)-2	1.25975	0.9804	1.55607	0.0995	3.59e-06	4.5225e-06	5.5863e-06
N_0005	FA(14:2)	1.0777	0.9982	1.25288	0.9698	2.1235e-06	2.2885e-06	2.6605e-06
N_0004	FA(14:3)	0.953237	0.168	0.956835	0.8583	0.000278	0.000265	0.000266
N_0022	FA(17:0)	0.933333	0.5918	1.26667	0.305	1.5e-05	1.4e-05	1.9e-05
N_0020	FA(17:1)	0.875	0.7531	1.21875	0.5445	3.2e-05	2.8e-05	3.9e-05
N_0031	FA(19:1)	1	0.9964	1.3	0.2995	1e-05	1e-05	1.3e-05
N_0036	FA(20:3)	0.928571	0.8771	1.21429	0.2614	1.4e-05	1.3e-05	1.7e-05
N_0047	FA(22:2)	0.966557	0.7919	1.21187	0.503	1.525e-06	1.474e-06	1.8481e-06
N_0046	FA(22:4)	0.980769	0.9831	1.38462	0.1803	5.2e-05	5.1e-05	7.2e-05
N_0043	FA(22:5)-1	0.883721	0.7123	1.27907	0.8666	4.3e-05	3.8e-05	5.5e-05
N_0044	FA(22:5)-2	0.8	0.2766	1.31429	0.3655	3.5e-05	2.8e-05	4.6e-05
N_0045	FA(22:5)-3	0.83432	0.6872	1.40237	0.7151	0.000169	0.000141	0.000237
N_0052	FA(24:5)	0.736793	0.565	1.10581	0.9987	5.9569e-06	4.389e-06	6.5872e-06
C_0062	Gln	1.04035	0.6682	1.03837	0.7742	0.1264	0.1315	0.13125
C_0065	Glu	0.867367	0.3422	0.74955	0.039	0.00999	0.008665	0.007488
A_0039	Gluconic acid	1.17895	0.35859	1.21053	0.9887	0.00019	0.000224	0.00023
C_0003	Gly	1.0211	0.8507	1.01848	0.9402	0.04265	0.04355	0.043438
C_0011	Glycerol	0.941953	0.6698	1.0277	0.604	0.09475	0.08925	0.097375
N_0071	Glycochenodeoxycholic acid	0.898305	0.4507	0.762712	0.6757	5.9e-05	5.3e-05	4.5e-05
N_0072	Glycodeoxycholic acid	2.91667	0.9918	1.75	0.9911	1.2e-05	3.5e-05	2.1e-05
N_0070	Glycoursodeoxycholic acid	0.666667	0.6598	0.833333	0.9505	1.8e-05	1.2e-05	1.5e-05
C_0090	Guanidinosuccinic acid	1.55422	0.1183	2.01205	0.0039	8.3e-05	0.000129	0.000167
C_0025	Guanidoacetic acid	0.88785	0.566	0.928349	0.8582	0.000963	0.000855	0.000894
P_0074	Hecogenin	0.952632	0.9129	0.768421	0.0136	0.00019	0.000181	0.000146
N_0023	Heptadecanoic acid	0.913043	0.8771	1.30435	0.3075	2.3e-05	2.1e-05	3e-05
A_0031	Hippuric acid	0.714876	0.6663	0.801653	0.9679	0.000242	0.000173	0.000194
C_0074	His	0.971047	0.2262	0.979955	0.6484	0.02245	0.0218	0.022
C_0040	Hydroxyproline	1.03463	0.8573	1.1961	0.4939	0.00231	0.00239	0.002763
C_0051	Hypoxanthine	1.12591	0.5503	0.924939	0.6551	0.000413	0.000465	0.000382
C_0043	Ile	1.22594	0.4488	0.990989	0.986	0.0374	0.04585	0.037063
P_0001	Indole-3-carboxaldehyde	0.97726	0.7857	0.899496	0.9156	6.3719e-06	6.227e-06	5.7315e-06
A_0036	Isocitric acid	0.975117	0.8897	0.979782	0.8085	0.000643	0.000627	0.00063
C_0106	Kynurenine	0.897521	0.4586	0.919008	0.2553	0.000605	0.000543	0.000556
A_0004	Lactic acid	0.888409	0.9999	0.665849	0.6144	0.028945	0.025715	0.019273
A_0041	Lauric acid	0.992806	0.7639	0.973381	0.9639	0.00139	0.00138	0.001353
C_0042	Leu	1.17498	0.6267	0.972132	0.9557	0.07715	0.09065	0.075
N_0027	Linoleic acid	0.966024	0.8077	1.22819	0.4852	0.003944	0.00381	0.004844
N_0026	Linolenic acid	0.843537	0.5248	1.26531	0.4375	0.000294	0.000248	0.000372
P_0030	Linoleyl ethanolamide-1	0.960784	0.9996	1.0098	0.8136	0.000102	9.8e-05	0.000103
P_0031	Linoleyl ethanolamide-2	1.06027	0.9127	1.16338	0.6829	8.5312e-06	9.0454e-06	9.925e-06
P_0032	Linoleyl ethanolamide-3	0.973717	0.9964	0.944002	0.9648	9.7022e-06	9.4472e-06	9.1589e-06
C_0063	Lys	0.987562	0.309	1.01493	0.494	0.000402	0.000397	0.000408
A_0017	Malic acid	0.987562	0.9951	1.01493	1	0.000402	0.000397	0.000408
C_0066	Met	1.05925	0.4344	0.769838	0.0048	0.00557	0.0059	0.004288
C_0084	Methionine sulfoxide	1.02122	0.5077	1.00531	0.9801	0.000377	0.000385	0.000379
N_0008	Myristic acid	1.12069	0.8709	1.41379	0.0278	5.8e-05	6.5e-05	8.2e-05
A_0049	Myristoleic acid	1.16102	0.7745	1.58475	0.0199	0.000118	0.000137	0.000187
C_0014	N,N-Dimethylglycine	1.03784	0.7363	0.98178	0.9965	0.001427	0.001481	0.001401
A_0011	N-Acetylglycine	1.37302	0.2205	1.42063	0.418	0.000126	0.000173	0.000179
P_0039	N-Acetylsphingosine-1	1.1849	0.5303	1.19755	0.552	3.0357e-06	3.597e-06	3.6354e-06
P_0040	N-Acetylsphingosine-2	1.04531	0.9603	1.12669	0.4002	4.1715e-06	4.3605e-06	4.7e-06
P_0065	N-Hexanoylsphingosine	1	0.9676	1	0.991	1.1e-05	1.1e-05	1.1e-05
C_0038	N-Methylproline	0.803526	0.9982	1.03778	0.9924	0.000397	0.000319	0.000412
A_0065	N2-Phenylacetylglutamine	1.69186	0.0684	1.62791	0.0745	0.000172	0.000291	0.00028
C_0088	N5-Ethylglutamine	1.25085	0.9127	1.3661	0.3472	0.000295	0.000369	0.000403
C_0079	N6-Methyllysine	0.655563	0.9127	0.705217	0.3472	0.001591	0.001043	0.001122
N_0055	Nervonic acid	1	0.768	1.2	0.2024	1e-05	1e-05	1.2e-05
C_0103	O-Acetylcarnitine	0.984092	0.9918	1.11081	0.5627	0.009115	0.00897	0.010125
C_0081	O-Acetylhomoserine 2-Aminoadipic acid	1.0996	0.7999	0.880478	0.874	0.000251	0.000276	0.000221
C_0136	Octanoylcarnitine	2.44156	0.0062	1.53247	0.2771	7.7e-05	0.000188	0.000118
N_0028	Oleic acid	0.984848	0.9991	1.32411	0.2285	0.001518	0.001495	0.00201
P_0033	Oleoyl ethanolamide-1	1.14706	0.1787	1.20588	0.1696	3.4e-05	3.9e-05	4.1e-05
P_0034	Oleoyl ethanolamide-2	1.06029	0.822	1.25069	0.1696	3.533e-06	3.746e-06	4.4187e-06
C_0045	Ornithine	1.1101	0.3331	0.905732	0.798	0.016485	0.0183	0.014931
N_0018	Palmitic acid	0.97289	0.9712	1.25985	0.1027	0.001955	0.001902	0.002463
N_0017	Palmitoleic acid	1.058	0.9999	1.358	0.2849	0.0005	0.000529	0.000679
P_0066	Palmitoylcarnitine	0.908012	0.8437	0.818196	0.5704	7.2292e-06	6.5642e-06	5.9149e-06
P_0015	Palmitoylethanolamide	1.06818	0.3581	1.18182	0.1224	4.4e-05	4.7e-05	5.2e-05
N_0012	Pentadecanoic acid	1.19656	0.3581	1.32246	0.1224	5.52e-06	6.605e-06	7.3e-06
C_0085	Phe	1.15234	0.9175	0.930195	0.5517	0.0256	0.0295	0.023813
C_0137	Phe-Gln	1.02459	0.9478	1.0123	0.9555	0.000244	0.00025	0.000247
P_0029	Phytosphingosine	0.151163	0.8706	0.238372	0.995	0.000172	2.6e-05	4.1e-05
C_0037	Pipecolic acid	0.934498	0.9996	0.812227	0.1805	0.000687	0.000642	0.000558
C_0005	Piperidine	3.47619	0.0452	1.30159	0.5337	6.3e-05	0.000219	8.2e-05
N_0065	Pregnenolone sulfate	1.33333	0.2527	2.125	0.0028	2.4e-05	3.2e-05	5.1e-05
C_0023	Pro	1.13145	0.0931	0.965058	0.8889	0.0601	0.068	0.058
A_0030	Pyrophosphate	1.04943	0.8719	1	1	0.000263	0.000276	0.000263
A_0003	Pyruvic acid	1.01307	0.9238	0.87108	0.4648	0.002296	0.002326	0.002
P_0012	Retinol-1	1.375	0.6343	1.4375	0.0605	1.6e-05	2.2e-05	2.3e-05
P_0013	Retinol-2	1.30065	0.93494	1.34641	0.1676	0.000153	0.000199	0.000206
N_0032	Ricinoleic acid	0.846154	0.769	1.15385	0.4271	1.3e-05	1.1e-05	1.5e-05
C_0049	S-Methylcysteine	0.976569	0.9878	0.946444	0.9765	0.001195	0.001167	0.001131
C_0008	Sarcosine	0.927649	0.7285	0.859173	0.5745	0.000774	0.000718	0.000665
C_0101	SDMA	1.17727	0.0221	1.23182	0.2753	0.00022	0.000259	0.000271
C_0017	Ser	0.929385	0.3622	0.931116	0.1832	0.02195	0.0204	0.020438
P_0063	Sitosterol	0.706232	0.3161	0.860616	0.9604	6.7669e-06	4.779e-06	5.8237e-06
P_0018	Sphinganine	1.12116	0.4998	1.24017	0.5847	6.355e-06	7.125e-06	7.8813e-06
P_0016	Sphingosine	1.16667	0.5068	1	0.9505	1.2e-05	1.4e-05	1.2e-05
C_0058	Stachydrine	0.774898	0.9132	1.12871	0.7346	0.003434	0.002661	0.003876
N_0029	Stearic acid	0.962815	0.8575	1.29615	0.0797	0.000753	0.000725	0.000976
N_0025	Stearidonic acid	0.718873	0.6189	1.17517	0.6153	7.1e-06	5.104e-06	8.3437e-06
P_0035	Stearoyl ethanolamide	1.07143	0.517	1.14286	0.0408	1.4e-05	1.5e-05	1.6e-05
P_0060	Stigmasterol	0.634431	0.0304	0.899642	0.7904	8.2734e-06	5.2489e-06	7.4431e-06
C_0033	Taurine	0.916115	0.3272	1.05121	0.6625	0.002265	0.002075	0.002381
N_0078	Taurochenodeoxycholic acid	0.793103	0.2651	0.862069	0.973	2.9e-05	2.3e-05	2.5e-05
N_0077	Taurodeoxycholic acid	2.21304	1	2.21304	0.6731	6.778e-06	1.5e-05	1.5e-05
P_0014	Testosterone	0.869565	0.5611	0.652174	0.8644	2.3e-05	2e-05	1.5e-05
C_0046	Thiaproline	0.822368	0.4086	0.815789	0.2402	0.000152	0.000125	0.000124
C_0029	Thr	1.06991	0.8895	0.940365	0.5717	0.0329	0.0352	0.030938
A_0018	Threonic acid	0.955399	0.8506	1.07746	0.743	0.000852	0.000814	0.000918
N_0051	Tricosanoic acid	1.12276	0.0558	0.987917	0.2914	3.625e-06	4.07e-06	3.5812e-06
C_0067	Triethanolamine	0.959459	0.8999	1.06757	0.955	7.4e-05	7.1e-05	7.9e-05
C_0054	Trigonelline	0.564103	0.0421	0.692308	0.3567	0.000312	0.000176	0.000216
P_0083	Trilaurin	1.05103	0.8768	1.0167	0.9886	4.6935e-06	4.933e-06	4.7719e-06
C_0004	Trimethylamine N-oxide	0.913228	0.8577	0.995449	0.9861	0.003296	0.00301	0.003281
C_0105	Trp	0.970492	0.2594	0.892656	0.1507	0.01525	0.0148	0.013613
C_0093	Tyr	0.912538	0.2719	0.834495	0.019	0.01635	0.01492	0.013644
C_0001	Urea	1.11111	0.3881	1.26352	0.0213	0.5085	0.565	0.6425
A_0023	Uric acid	0.767929	0.0418	0.858842	0.3226	0.02245	0.01724	0.019281
C_0122	Uridine	0.911738	0.1815	0.931756	0.4621	0.001099	0.001002	0.001024
N_0060	Ursodeoxycholic acid	0.5	0.8878	0.3641	0.3352	2e-05	1e-05	7.282e-06
C_0026	Val	1.07061	0.7154	0.980439	0.9994	0.1048	0.1122	0.10275
P_0075	α-Tocopherol	0.896386	0.2201	0.918554	0.4111	0.002075	0.00186	0.001906
C_0010	β-Ala	1.09643	0.9712	0.960714	0.9994	0.00056	0.000614	0.000538
P_0008	β-Estradiol 17α-Estradiol	1.01743	0.9996	1.11295	0.2768	6.3391e-06	6.4496e-06	7.0551e-06
C_0060	γ-Butyrobetaine	0.981982	0.9185	1.0518	0.969	0.000888	0.000872	0.000934
P_0069	γ-Tocopherol	0.717391	0.1248	0.786957	0.3149	0.00023	0.000165	0.000181
All analysis were performed after imputation of missing values with half of the minimum observed value for each metabolite.
¶ ratio of mean values of PSP/control.
¶¶ ratio of mean values of MSA/control.
|| p-value was obtained by Steel-Dwass test
